# Supplementary material for: Post-Reproductive Lifespan in Honey Bee Workers with Varying Life Expectancies
Source: Animals (Basel). 2025 May 13;15(10):1402. doi: 10.3390/ani15101402 (PMC12108238; doi:10.3390/ani15101402)
Supplement: Supplementary file 1 [file animals-15-01402-s001.zip]

Archive with 1 entries (1 files):
- animals-3610549-supplementary.xlsx
