# Supplementary material for: Post-Reproductive Lifespan in Honey Bee Workers with Varying Life Expectancies
Source: Animals (Basel). 2025 May 13;15(10):1402. doi: 10.3390/ani15101402 (PMC12108238; doi:10.3390/ani15101402)
Supplement: Supplementary file 1 [file animals-15-01402-s001.zip › animals-3610549-supplementary.xlsx]

## Sheet: no. of samples
Number of workers (samples) used to collect data. The data is categorized by colony of origin, age of the workers, and experimental treatment (control or injured workers)
Colony	Age	Treatment	No. Of individuals
1	0	Control workers	15
1	0	Injured workers	15
1	3	Control workers	15
1	3	Injured workers	15
1	6	Control workers	15
1	6	Injured workers	15
1	9	Control workers	15
1	9	Injured workers	15
1	12	Control workers	15
1	12	Injured workers	15
1	15	Control workers	15
1	15	Injured workers	15
1	18	Control workers	15
1	18	Injured workers	15
1	21	Control workers	15
1	21	Injured workers	11
1	24	Control workers	14
1	24	Injured workers	10
1	27	Control workers	12
1	27	Injured workers	4
1	30	Control workers	11
1	30	Injured workers	0
2	0	Control workers	15
2	0	Injured workers	15
2	3	Control workers	15
2	3	Injured workers	15
2	6	Control workers	15
2	6	Injured workers	15
2	9	Control workers	15
2	9	Injured workers	15
2	12	Control workers	15
2	12	Injured workers	15
2	15	Control workers	15
2	15	Injured workers	15
2	18	Control workers	15
2	18	Injured workers	15
2	21	Control workers	15
2	21	Injured workers	15
2	24	Control workers	15
2	24	Injured workers	15
2	27	Control workers	15
2	27	Injured workers	11
2	30	Control workers	9
2	30	Injured workers	6
3	0	Control workers	15
3	0	Injured workers	15
3	3	Control workers	15
3	3	Injured workers	15
3	6	Control workers	15
3	6	Injured workers	15
3	9	Control workers	15
3	9	Injured workers	15
3	12	Control workers	15
3	12	Injured workers	15
3	15	Control workers	15
3	15	Injured workers	15
3	18	Control workers	15
3	18	Injured workers	15
3	21	Control workers	15
3	21	Injured workers	15
3	24	Control workers	15
3	24	Injured workers	15
3	27	Control workers	15
3	27	Injured workers	14
3	30	Control workers	15
3	30	Injured workers	5

## Sheet: Longevity
no. of bees	colony	treatment	age (days)			Descriptive statistics - longevity
1	1	control	1
2	1	control	3				Level of	Level of	N	longevity	longevity	longevity	longevity	longevity
3	1	control	3				Factor	Factor		Mean	Std.Dev.	Std.Err	-95,00%	+95,00%
4	1	control	4			Total			300	11.8733	6.20475	0.358232	11.1684	12.5783
5	1	control	6			colony	1		100	12.16	5.89422	0.589422	10.9905	13.3295
6	1	control	7			colony	2		100	12.08	6.22098	0.622098	10.8456	13.3144
7	1	control	7			colony	3		100	11.38	6.51615	0.651615	10.0871	12.6729
8	1	control	7			treatment	control		150	13.4533	6.42205	0.524358	12.4172	14.4895
9	1	control	8			treatment	injury		150	10.2933	5.56662	0.454512	9.39521	11.1915
10	1	control	8			colony*treatment	1	control	50	13.72	5.64617	0.798488	12.1154	15.3246
11	1	control	8			colony*treatment	1	injury	50	10.6	5.77468	0.816663	8.95885	12.2411
12	1	control	9			colony*treatment	2	control	50	13.6	6.09784	0.862365	11.867	15.333
13	1	control	9			colony*treatment	2	injury	50	10.56	6.0243	0.851965	8.84791	12.2721
14	1	control	10			colony*treatment	3	control	50	13.04	7.48866	1.05906	10.9117	15.1683
15	1	control	10			colony*treatment	3	injury	50	9.72	4.90747	0.694021	8.32531	11.1147
16	1	control	10
17	1	control	10
18	1	control	12
19	1	control	12
20	1	control	13
21	1	control	13
22	1	control	14
23	1	control	15
24	1	control	15
25	1	control	15
26	1	control	15
27	1	control	15
28	1	control	15
29	1	control	16
30	1	control	16
31	1	control	16
32	1	control	16
33	1	control	17
34	1	control	17
35	1	control	17
36	1	control	17
37	1	control	18
38	1	control	18
39	1	control	18
40	1	control	18
41	1	control	18
42	1	control	19
43	1	control	20
44	1	control	20
45	1	control	20
46	1	control	21
47	1	control	21
48	1	control	23
49	1	control	23
50	1	control	23
1	2	control	2
2	2	control	3
3	2	control	3
4	2	control	4
5	2	control	4
6	2	control	5
7	2	control	6
8	2	control	6
9	2	control	6
10	2	control	6
11	2	control	7
12	2	control	8
13	2	control	10
14	2	control	10
15	2	control	11
16	2	control	11
17	2	control	11
18	2	control	12
19	2	control	12
20	2	control	12
21	2	control	12
22	2	control	13
23	2	control	13
24	2	control	14
25	2	control	14
26	2	control	14
27	2	control	15
28	2	control	15
29	2	control	15
30	2	control	15
31	2	control	16
32	2	control	16
33	2	control	17
34	2	control	17
35	2	control	18
36	2	control	18
37	2	control	18
38	2	control	18
39	2	control	18
40	2	control	19
41	2	control	19
42	2	control	20
43	2	control	20
44	2	control	20
45	2	control	21
46	2	control	22
47	2	control	23
48	2	control	23
49	2	control	23
50	2	control	25
1	3	control	1
2	3	control	2
3	3	control	3
4	3	control	3
5	3	control	3
6	3	control	4
7	3	control	4
8	3	control	4
9	3	control	5
10	3	control	5
11	3	control	5
12	3	control	5
13	3	control	6
14	3	control	7
15	3	control	7
16	3	control	8
17	3	control	9
18	3	control	10
19	3	control	10
20	3	control	10
21	3	control	11
22	3	control	11
23	3	control	12
24	3	control	12
25	3	control	13
26	3	control	14
27	3	control	14
28	3	control	14
29	3	control	14
30	3	control	15
31	3	control	15
32	3	control	16
33	3	control	16
34	3	control	17
35	3	control	17
36	3	control	17
37	3	control	18
38	3	control	18
39	3	control	18
40	3	control	19
41	3	control	19
42	3	control	20
43	3	control	21
44	3	control	23
45	3	control	24
46	3	control	26
47	3	control	26
48	3	control	27
49	3	control	27
50	3	control	27
1	1	injury	1
2	1	injury	1
3	1	injury	1
4	1	injury	2
5	1	injury	2
6	1	injury	3
7	1	injury	3
8	1	injury	3
9	1	injury	4
10	1	injury	4
11	1	injury	5
12	1	injury	6
13	1	injury	6
14	1	injury	7
15	1	injury	7
16	1	injury	7
17	1	injury	7
18	1	injury	8
19	1	injury	8
20	1	injury	8
21	1	injury	8
22	1	injury	9
23	1	injury	9
24	1	injury	10
25	1	injury	11
26	1	injury	12
27	1	injury	12
28	1	injury	12
29	1	injury	13
30	1	injury	13
31	1	injury	13
32	1	injury	13
33	1	injury	14
34	1	injury	14
35	1	injury	14
36	1	injury	15
37	1	injury	15
38	1	injury	15
39	1	injury	15
40	1	injury	16
41	1	injury	17
42	1	injury	17
43	1	injury	17
44	1	injury	18
45	1	injury	18
46	1	injury	19
47	1	injury	19
48	1	injury	19
49	1	injury	20
50	1	injury	20
1	2	injury	1
2	2	injury	1
3	2	injury	1
4	2	injury	2
5	2	injury	2
6	2	injury	2
7	2	injury	3
8	2	injury	3
9	2	injury	4
10	2	injury	4
11	2	injury	4
12	2	injury	5
13	2	injury	5
14	2	injury	5
15	2	injury	7
16	2	injury	7
17	2	injury	7
18	2	injury	7
19	2	injury	7
20	2	injury	7
21	2	injury	8
22	2	injury	9
23	2	injury	9
24	2	injury	11
25	2	injury	11
26	2	injury	11
27	2	injury	12
28	2	injury	12
29	2	injury	13
30	2	injury	13
31	2	injury	13
32	2	injury	13
33	2	injury	14
34	2	injury	15
35	2	injury	15
36	2	injury	16
37	2	injury	16
38	2	injury	16
39	2	injury	16
40	2	injury	17
41	2	injury	17
42	2	injury	17
43	2	injury	18
44	2	injury	18
45	2	injury	19
46	2	injury	19
47	2	injury	19
48	2	injury	19
49	2	injury	19
50	2	injury	19
1	3	injury	1
2	3	injury	1
3	3	injury	3
4	3	injury	3
5	3	injury	4
6	3	injury	4
7	3	injury	4
8	3	injury	4
9	3	injury	4
10	3	injury	5
11	3	injury	5
12	3	injury	5
13	3	injury	6
14	3	injury	6
15	3	injury	6
16	3	injury	7
17	3	injury	7
18	3	injury	7
19	3	injury	8
20	3	injury	8
21	3	injury	8
22	3	injury	8
23	3	injury	8
24	3	injury	10
25	3	injury	10
26	3	injury	10
27	3	injury	10
28	3	injury	10
29	3	injury	10
30	3	injury	11
31	3	injury	11
32	3	injury	11
33	3	injury	11
34	3	injury	11
35	3	injury	13
36	3	injury	13
37	3	injury	14
38	3	injury	14
39	3	injury	14
40	3	injury	14
41	3	injury	14
42	3	injury	14
43	3	injury	15
44	3	injury	15
45	3	injury	17
46	3	injury	18
47	3	injury	18
48	3	injury	18
49	3	injury	18
50	3	injury	20

## Sheet: hypoharyngeal gland and ovary 
no. of bees	colony	age	treatment	no. of ovariole	size of ovary (um)	score of ovaries	hypoharyngeal gland (um)				Hypoharyngeal gland size (HPG)												No. Of ovariole												size Of ovariole
1	1	0	1	5	80.8	1	94.7526
2	1	0	1	6	70.7	1	98.4993				Statistic												Statistic												Statistic
3	1	0	1	4	60.6	1	94.8354
4	1	0	1	5	60.6	1	101.132
5	1	0	1	3	80.8	1	101.736					Effect	SS	Degr. of	MS	Den.Syn.	Den.Syn.	F	p					Effect	SS	Degr. of	MS	Den.Syn.	Den.Syn.	F	p					Effect	SS	Degr. of	MS	Den.Syn.	Den.Syn.	F	p
6	1	0	1	3	80.8	1	95.8317					(F/R)		Freedom		Error df	Error MS							(F/R)		Freedom		Error df	Error MS							(F/R)		Freedom		Error df	Error MS
7	1	0	1	5	70.7	1	94.5628				Intercept	Fixed	1.21972e+07	1	1.21972e+07	5.95677	1.11953	1.0895e+07	0				Intercept	Fixed	15242.2	1	15242.2	2.14306	0.96179	15847.7	3.47978e-05				Intercept	Fixed	1.41527e+07	1	1.41527e+07	2.0059	33000.6	428.862	0.00229125
8	1	0	1	5	90.9	1	98.9011				colony	Random	1.34685	2	0.673426	2.29384	10.6721	0.0631017	0.940422				colony	Random	1.93095	2	0.965476	0							colony	Random	68482.2	2	34241.1	5.88451	3270.95	10.4682	0.0115278
9	1	0	1	5	90.9	1	93.8828				age	Fixed	405213	10	40521.3	20.3319	15.9701	2537.32	0				age	Fixed	3.34184	10	0.334184	22.3264	0.245854	1.35928	0.261033				age	Fixed	1.08948e+06	10	108948	20.2087	2873.23	37.9182	6.90779e-11
10	1	0	1	6	90.9	1	100.095				treatment	Fixed	172080	1	172080	2.33278	7.96339	21608.9	1.1113e-05				treatment	Fixed	0.728408	1	0.728408	3.93677	0.144161	5.05275	0.0889327				treatment	Fixed	3178.34	1	3178.34	2.15938	1637.41	1.94108	0.289633
11	1	0	1	6	80.8	1	97.574				colony*age	Random	320.196	20	16.0098	19.3393	12.8979	1.24127	0.319215				colony*age	Random	4.70327	20	0.235163	19.7836	0.371684	0.632697	0.84255				colony*age	Random	57784.3	20	2889.21	19.38	1187.67	2.43268	0.0280452
12	1	0	1	4	70.7	1	93.7606				colony*treatment	Random	15.4747	2	7.73735	20.6224	12.8877	0.600368	0.55792				colony*treatment	Random	0.215597	2	0.107798	22.8221	0.386314	0.279043	0.759051				colony*treatment	Random	3307.18	2	1653.59	20.8205	1191.17	1.38821	0.271678
13	1	0	1	4	60.6	1	97.3058				age*treatment	Fixed	266187	10	26618.7	20.1321	12.8914	2064.84	0				age*treatment	Fixed	3.12956	10	0.312956	21.6474	0.380891	0.821642	0.612494				age*treatment	Fixed	123825	10	12382.5	20.2694	1189.87	10.4066	5.71729e-06
14	1	0	1	3	90.9	1	96.2881				colony*age*treatment	Random	245.114	19	12.9007	852	12.5833	1.02522	0.428249				colony*age*treatment	Random	6.98377	19	0.367567	852	0.82335	0.446428	0.980575				colony*age*treatment	Random	22547	19	1186.68	852	1295.69	0.915868	0.562966
15	1	0	1	4	90.9	1	96.3641				Error		10721	852	12.5833								Error		701.494	852	0.82335								Error		1.10393e+06	852	1295.69
1	2	0	1	5	90.9	1	99.0473
2	2	0	1	4	80.8	1	95.516
3	2	0	1	5	70.7	1	102.521
4	2	0	1	4	70.7	1	102.065
5	2	0	1	4	80.8	1	97.6689
6	2	0	1	3	90.9	1	100.868
7	2	0	1	5	60.6	1	96.6758
8	2	0	1	4	70.7	1	98.5863				Describe Statistic HPG												Describe Statistic HPG												Describe Statistic HPG
9	2	0	1	6	60.6	1	97.4673
10	2	0	1	5	80.8	1	95.1809
11	2	0	1	5	90.9	1	98.5561					Factor	Factor	Factor		Mean	Std.Err	-95,00%	+95,00%					Factor	Factor	Factor		Mean	Std.Err	-95,00%	+95,00%					Factor	Factor	Factor		Mean	Std.Err	-95,00%	+95,00%
12	2	0	1	4	70.7	1	94.2105
13	2	0	1	5	90.9	1	96.4049				colony	1			287	123.652	0.202027	123.256	124.049				colony	1			287	4.372							colony	1			287	123.935	3.53689	116.993	130.877
14	2	0	1	4	80.8	1	95.8335				colony	2			311	122.359	0.189892	121.987	122.732				colony	2			311	4.31947							colony	2			311	129.158	3.32445	122.633	135.683
15	2	0	1	5	80.8	1	90.5439				colony	3			318	122.416	0.188108	122.047	122.786				colony	3			318	4.27035							colony	3			318	143.612	3.29321	137.148	150.076
1	3	0	1	4	80.8	1	100.107				age	0			90	97.3932	0.373918	96.6593	98.1271				age	0			90	4.37778	0.0956469	4.19005	4.56551				age	0			90	75.9744	3.79428	68.5272	83.4217
2	3	0	1	5	90.9	1	97.6558				age	3			90	107.556	0.373918	106.822	108.29				age	3			90	4.25556	0.0956469	4.06782	4.44329				age	3			90	98.8678	3.79428	91.4205	106.315
3	3	0	1	3	70.7	1	98.6608				age	6			90	137.444	0.373918	136.71	138.178				age	6			90	4.24444	0.0956469	4.05671	4.43218				age	6			90	109.304	3.79428	101.857	116.752
4	3	0	1	4	80.8	1	102.089				age	9			89	139.424	0.373918	138.69	140.158				age	9			89	4.43333	0.0956469	4.2456	4.62106				age	9			89	127.483	3.79428	120.036	134.931
5	3	0	1	5	80.8	1	93.9298				age	12			90	140.83	0.373918	140.096	141.564				age	12			90	4.3	0.0956469	4.11227	4.48773				age	12			90	156.774	3.79428	149.327	164.222
6	3	0	1	4	70.7	1	101.622				age	15			90	157.958	0.373918	157.224	158.692				age	15			90	4.25556	0.0956469	4.06782	4.44329				age	15			90	182.361	3.79428	174.914	189.808
7	3	0	1	3	60.6	1	96.4963				age	18			90	144.573	0.373918	143.84	145.307				age	18			90	4.38889	0.0956469	4.20116	4.57662				age	18			90	183.034	3.79428	175.587	190.482
8	3	0	1	4	60.6	1	102.962				age	21			86	127.738	0.385083	126.983	128.494				age	21			86	4.29798	0.0985027	4.10464	4.49132				age	21			86	164.732	3.90757	157.062	172.402
9	3	0	1	4	70.7	1	91.8457				age	24			84	105.461	0.391319	104.692	106.229				age	24			84	4.31587	0.100098	4.11941	4.51234				age	24			84	136.013	3.97085	128.22	143.807
10	3	0	1	4	60.6	1	98.3278				age	27			71	93.9043	0.468893	92.984	94.8246				age	27			71	4.32284	0.119941	4.08742	4.55825				age	27			71	110.9	4.75802	101.561	120.239
11	3	0	1	5	80.8	1	99.8637				age	30			46	93.6137	0.565504	92.5038	94.7237				age	30			46	4.32687	0.144654	4.04295	4.61079				age	30			46	106.181	5.73837	94.9176	117.444
12	3	0	1	4	90.9	1	102.524				treatment	1			480	136.824	0.162672	136.505	137.143				treatment	1			480	4.35696	0.0416109	4.27529	4.43863				treatment	1			480	133.748	1.65069	130.508	136.988
13	3	0	1	5	60.6	1	95.5269				treatment	2			436	108.33	0.179998	107.977	108.683				treatment	2			436	4.28151	0.0460429	4.19114	4.37188				treatment	2			436	130.934	1.82651	127.349	134.519
14	3	0	1	4	70.7	1	95.7301				colony*age	1	0		30	97.2382	0.655689	95.9513	98.5252				colony*age	1	0		30	4.36667	0.111308	4.1482	4.58514				colony*age	1	0		30	77.77	6.29197	65.4204	90.1196
15	3	0	1	6	80.8	1	97.9583				colony*age	1	3		30	107.505	0.655689	106.218	108.792				colony*age	1	3		30	4.3	0.111308	4.08153	4.51847				colony*age	1	3		30	94.6033	6.29197	82.2538	106.953
1	1	0	2	5	80.8	1	96.7081				colony*age	1	6		30	136.435	0.655689	135.148	137.722				colony*age	1	6		30	4.33333	0.111308	4.11486	4.5518				colony*age	1	6		30	96.6233	6.29197	84.2738	108.973
2	1	0	2	4	70.7	1	96.7099				colony*age	1	9		30	138.363	0.655689	137.076	139.65				colony*age	1	9		30	4.53333	0.111308	4.31486	4.7518				colony*age	1	9		30	108.407	6.29197	96.0571	120.756
3	1	0	2	4	60.6	1	97.5257				colony*age	1	12		30	140.902	0.655689	139.615	142.189				colony*age	1	12		30	4.36667	0.111308	4.1482	4.58514				colony*age	1	12		30	140.727	6.29197	128.377	153.076
4	1	0	2	5	80.8	1	98.2175				colony*age	1	15		30	158.292	0.655689	157.005	159.579				colony*age	1	15		30	4.26667	0.111308	4.0482	4.48514				colony*age	1	15		30	171.027	6.29197	158.677	183.376
5	1	0	2	5	70.7	1	93.893				colony*age	1	18		30	144.736	0.655689	143.449	146.023				colony*age	1	18		30	4.43333	0.111308	4.21486	4.6518				colony*age	1	18		30	169.343	6.29197	156.994	181.693
6	1	0	2	3	80.8	1	98.1845				colony*age	1	21		26	128.06	0.71281	126.661	129.459				colony*age	1	21		26	4.32727	0.121005	4.08977	4.56477				colony*age	1	21		26	158.203	6.8401	144.777	171.628
7	1	0	2	3	80.8	1	94.9208				colony*age	1	24		24	105.37	0.743482	103.911	106.83				colony*age	1	24		24	4.41429	0.126211	4.16656	4.66201				colony*age	1	24		24	127.26	7.13443	113.257	141.263
8	1	0	2	4	70.7	1	100.467				colony*age	1	27		16	94.7996	1.03674	92.7648	96.8345				colony*age	1	27		16	4.29167	0.175993	3.94624	4.6371				colony*age	1	27		16	102.262	9.94848	82.7361	121.789
9	1	0	2	3	90.9	1	94.2099				colony*age	1	30		11	93.2927	1.08284	91.1674	95.4181				colony*age	1	30		11	4.54545	0.183819	4.18466	4.90625				colony*age	1	30		11	110.182	10.3909	89.7872	130.576
10	1	0	2	5	80.8	1	97.8129				colony*age	2	0		30	97.2743	0.655689	95.9874	98.5613				colony*age	2	0		30	4.4	0.111308	4.18153	4.61847				colony*age	2	0		30	74.4033	6.29197	62.0538	86.7529
11	1	0	2	6	80.8	1	101.305				colony*age	2	3		30	106.506	0.655689	105.219	107.793				colony*age	2	3		30	4.33333	0.111308	4.11486	4.5518				colony*age	2	3		30	92.5833	6.29197	80.2338	104.933
12	1	0	2	5	60.6	1	91.5001				colony*age	2	6		30	138.126	0.655689	136.839	139.413				colony*age	2	6		30	4.23333	0.111308	4.01486	4.4518				colony*age	2	6		30	113.457	6.29197	101.107	125.806
13	1	0	2	4	90.9	1	102.593				colony*age	2	9		30	141.132	0.655689	139.845	142.419				colony*age	2	9		30	4.3	0.111308	4.08153	4.51847				colony*age	2	9		30	127.597	6.29197	115.247	139.946
14	1	0	2	4	80.8	1	101.076				colony*age	2	12		30	140.947	0.655689	139.66	142.234				colony*age	2	12		30	4.33333	0.111308	4.11486	4.5518				colony*age	2	12		30	160.927	6.29197	148.577	173.276
15	1	0	2	3	80.8	1	96.5015				colony*age	2	15		30	157.913	0.655689	156.626	159.2				colony*age	2	15		30	4.26667	0.111308	4.0482	4.48514				colony*age	2	15		30	187.187	6.29197	174.837	199.536
1	2	0	2	4	90.9	1	100.838				colony*age	2	18		30	143.963	0.655689	142.676	145.25				colony*age	2	18		30	4.43333	0.111308	4.21486	4.6518				colony*age	2	18		30	186.513	6.29197	174.164	198.863
2	2	0	2	6	60.6	1	92.6647				colony*age	2	21		30	127.516	0.655689	126.229	128.803				colony*age	2	21		30	4.43333	0.111308	4.21486	4.6518				colony*age	2	21		30	151.5	6.29197	139.15	163.85
3	2	0	2	3	70.7	1	91.9411				colony*age	2	24		30	105.258	0.655689	103.971	106.545				colony*age	2	24		30	4.2	0.111308	3.98153	4.41847				colony*age	2	24		30	112.447	6.29197	100.097	124.796
4	2	0	2	3	60.6	1	98.2365				colony*age	2	27		26	93.9766	0.71281	92.5776	95.3757				colony*age	2	27		26	4.30303	0.121005	4.06553	4.54053				colony*age	2	27		26	106.111	6.8401	92.6858	119.537
5	2	0	2	4	80.8	1	95.3613				colony*age	2	30		15	93.3393	0.946406	91.4818	95.1969				colony*age	2	30		15	4.27778	0.160659	3.96244	4.59311				colony*age	2	30		15	108.014	9.08168	90.1888	125.839
6	2	0	2	5	60.6	1	100.476				colony*age	3	0		30	97.6671	0.655689	96.3801	98.954				colony*age	3	0		30	4.36667	0.111308	4.1482	4.58514				colony*age	3	0		30	75.75	6.29197	63.4004	88.0996
7	2	0	2	4	60.6	1	97.6415				colony*age	3	3		30	108.656	0.655689	107.369	109.943				colony*age	3	3		30	4.13333	0.111308	3.91486	4.3518				colony*age	3	3		30	109.417	6.29197	97.0671	121.766
8	2	0	2	5	70.7	1	97.2087				colony*age	3	6		30	137.771	0.655689	136.484	139.058				colony*age	3	6		30	4.16667	0.111308	3.9482	4.38514				colony*age	3	6		30	117.833	6.29197	105.484	130.183
9	2	0	2	4	50.5	1	97.552				colony*age	3	9		30	138.777	0.655689	137.49	140.064				colony*age	3	9		30	4.46667	0.111308	4.2482	4.68514				colony*age	3	9		30	146.447	6.29197	134.097	158.796
10	2	0	2	4	80.8	1	94.6615				colony*age	3	12		30	140.642	0.655689	139.355	141.929				colony*age	3	12		30	4.2	0.111308	3.98153	4.41847				colony*age	3	12		30	168.67	6.29197	156.32	181.02
11	2	0	2	3	70.7	1	97.2945				colony*age	3	15		30	157.668	0.655689	156.381	158.955				colony*age	3	15		30	4.23333	0.111308	4.01486	4.4518				colony*age	3	15		30	188.87	6.29197	176.52	201.22
12	2	0	2	5	90.9	1	100.906				colony*age	3	18		30	145.021	0.655689	143.734	146.308				colony*age	3	18		30	4.3	0.111308	4.08153	4.51847				colony*age	3	18		30	193.247	6.29197	180.897	205.596
13	2	0	2	4	60.6	1	105.338				colony*age	3	21		30	127.639	0.655689	126.352	128.926				colony*age	3	21		30	4.13333	0.111308	3.91486	4.3518				colony*age	3	21		30	184.493	6.29197	172.144	196.843
14	2	0	2	6	70.7	1	93.6339				colony*age	3	24		30	105.753	0.655689	104.466	107.04				colony*age	3	24		30	4.33333	0.111308	4.11486	4.5518				colony*age	3	24		30	168.333	6.29197	155.984	180.683
15	2	0	2	4	80.8	1	93.3319				colony*age	3	27		29	92.9367	0.667295	91.6269	94.2464				colony*age	3	27		29	4.37381	0.113278	4.15147	4.59615				colony*age	3	27		29	124.326	6.40334	111.758	136.894
1	3	0	2	4	60.6	1	97.2047				colony*age	3	30		20	94.0486	0.927285	92.2286	95.8686				colony*age	3	30		20	4.26667	0.157413	3.9577	4.57563				colony*age	3	30		20	102.347	8.89819	84.8817	119.812
2	3	0	2	5	80.8	1	90.1122				colony*treatment	1	1		157	136.588	0.288048	136.022	137.153				colony*treatment	1	1		157	4.40218	0.0498709	4.3043	4.50007				colony*treatment	1	1		157	126.564	2.76926	121.129	132
3	3	0	2	4	90.9	1	99.5649				colony*treatment	1	2		130	109.423	0.342002	108.752	110.094				colony*treatment	1	2		130	4.33879	0.0592123	4.22257	4.45501				colony*treatment	1	2		130	121.042	3.28797	114.589	127.496
4	3	0	2	6	90.9	1	94.4872				colony*treatment	2	1		159	136.895	0.287821	136.331	137.46				colony*treatment	2	1		159	4.3596	0.0498317	4.26179	4.4574				colony*treatment	2	1		159	128.627	2.76708	123.196	134.058
5	3	0	2	5	80.8	1	100.346				colony*treatment	2	2		152	107.823	0.302225	107.23	108.416				colony*treatment	2	2		152	4.27934	0.0523256	4.17664	4.38204				colony*treatment	2	2		152	129.689	2.90556	123.986	135.392
6	3	0	2	5	90.9	1	97.1247				colony*treatment	3	1		164	136.989	0.279476	136.441	137.538				colony*treatment	3	1		164	4.30909	0.048387	4.21412	4.40406				colony*treatment	3	1		164	146.052	2.68686	140.778	151.325
7	3	0	2	4	60.6	1	98.5235				colony*treatment	3	2		154	107.843	0.304656	107.245	108.441				colony*treatment	3	2		154	4.2316	0.0527465	4.12807	4.33513				colony*treatment	3	2		154	141.173	2.92893	135.424	146.921
8	3	0	2	5	70.7	1	99.4262				age*treatment	0	1		45	97.5992	0.5288	96.5613	98.6371				age*treatment	0	1		45	4.44444	0.135265	4.17895	4.70994				age*treatment	0	1		45	76.76	5.36593	66.228	87.292
9	3	0	2	4	90.9	1	96.9149				age*treatment	0	2		45	97.1872	0.5288	96.1493	98.2251				age*treatment	0	2		45	4.31111	0.135265	4.04562	4.5766				age*treatment	0	2		45	75.1889	5.36593	64.6569	85.7209
10	3	0	2	4	80.8	1	94.4364				age*treatment	3	1		45	106.795	0.5288	105.757	107.833				age*treatment	3	1		45	4.28889	0.135265	4.0234	4.55438				age*treatment	3	1		45	98.0822	5.36593	87.5502	108.614
11	3	0	2	5	80.8	1	91.469				age*treatment	3	2		45	108.317	0.5288	107.279	109.355				age*treatment	3	2		45	4.22222	0.135265	3.95673	4.48771				age*treatment	3	2		45	99.6533	5.36593	89.1213	110.185
12	3	0	2	4	60.6	1	95.2495				age*treatment	6	1		45	137.523	0.5288	136.485	138.561				age*treatment	6	1		45	4.33333	0.135265	4.06784	4.59883				age*treatment	6	1		45	102.122	5.36593	91.5902	112.654
13	3	0	2	5	70.7	1	101.57				age*treatment	6	2		45	137.365	0.5288	136.327	138.403				age*treatment	6	2		45	4.15556	0.135265	3.89006	4.42105				age*treatment	6	2		45	116.487	5.36593	105.955	127.019
14	3	0	2	3	70.7	1	98.2098				age*treatment	9	1		44	147.589	0.5288	146.551	148.627				age*treatment	9	1		44	4.51111	0.135265	4.24562	4.7766				age*treatment	9	1		44	116.709	5.36593	106.177	127.241
15	3	0	2	4	80.8	1	100.073				age*treatment	9	2		45	131.259	0.5288	130.221	132.297				age*treatment	9	2		45	4.35556	0.135265	4.09006	4.62105				age*treatment	9	2		45	138.258	5.36593	127.726	148.79
1	1	3	1	5	70.7	1	104.8				age*treatment	12	1		45	159.976	0.5288	158.938	161.014				age*treatment	12	1		45	4.28889	0.135265	4.0234	4.55438				age*treatment	12	1		45	141.176	5.36593	130.644	151.708
2	1	3	1	5	90.9	1	104.77				age*treatment	12	2		45	121.684	0.5288	120.647	122.722				age*treatment	12	2		45	4.31111	0.135265	4.04562	4.5766				age*treatment	12	2		45	172.373	5.36593	161.841	182.905
3	1	3	1	4	80.8	1	107.255				age*treatment	15	1		45	194.409	0.5288	193.371	195.447				age*treatment	15	1		45	4.28889	0.135265	4.0234	4.55438				age*treatment	15	1		45	172.373	5.36593	161.841	182.905
4	1	3	1	5	121.2	2	105.058				age*treatment	15	2		45	121.506	0.5288	120.469	122.544				age*treatment	15	2		45	4.22222	0.135265	3.95673	4.48771				age*treatment	15	2		45	192.349	5.36593	181.817	202.881
5	1	3	1	3	80.8	1	111.204				age*treatment	18	1		45	194.301	0.5288	193.263	195.339				age*treatment	18	1		45	4.42222	0.135265	4.15673	4.68771				age*treatment	18	1		45	200.204	5.36593	189.672	210.736
6	1	3	1	3	90.9	1	105.88				age*treatment	18	2		45	94.8457	0.5288	93.8078	95.8836				age*treatment	18	2		45	4.35556	0.135265	4.09006	4.62105				age*treatment	18	2		45	165.864	5.36593	155.332	176.396
7	1	3	1	4	131.3	2	109.258				age*treatment	21	1		45	161.304	0.5288	160.266	162.342				age*treatment	21	1		45	4.28889	0.135265	4.0234	4.55438				age*treatment	21	1		45	185.391	5.36593	174.859	195.923
8	1	3	1	5	80.8	1	108.926				age*treatment	21	2		41	94.1726	0.559932	93.0736	95.2716				age*treatment	21	2		41	4.30707	0.143229	4.02595	4.58819				age*treatment	21	2		41	144.073	5.68184	132.921	155.225
9	1	3	1	6	90.9	1	106.417				age*treatment	24	1		44	118.43	0.535059	117.38	119.48				age*treatment	24	1		44	4.32063	0.136866	4.052	4.58927				age*treatment	24	1		44	147.123	5.42943	136.467	157.78
10	1	3	1	3	60.6	1	105.509				age*treatment	24	2		40	92.4909	0.57117	91.3699	93.612				age*treatment	24	2		40	4.31111	0.146103	4.02435	4.59788				age*treatment	24	2		40	124.903	5.79586	113.527	136.279
11	1	3	1	4	121.2	2	109.094				age*treatment	27	1		42	93.7874	0.550393	92.7071	94.8677				age*treatment	27	1		42	4.48333	0.140788	4.207	4.75967				age*treatment	27	1		42	118.843	5.58503	107.881	129.805
12	1	3	1	5	80.8	1	110.665				age*treatment	27	2		29	94.0212	0.759282	92.531	95.5115				age*treatment	27	2		29	4.16234	0.194222	3.78113	4.54355				age*treatment	27	2		29	102.957	7.70471	87.8342	118.079
13	1	3	1	3	70.7	1	105.802				age*treatment	30	1		35	93.3521	0.612915	92.1491	94.5551				age*treatment	30	1		35	4.25589	0.156781	3.94817	4.56362				age*treatment	30	1		35	112.44	6.21946	100.233	124.647
14	1	3	1	4	90.9	1	106.288				age*treatment	30	2		11	94.0061	1.074	91.8982	96.1141				age*treatment	30	2		11	4.43333	0.274725	3.89412	4.97255				age*treatment	30	2		11	96.7917	10.8982	75.4011	118.182
15	1	3	1	5	131.3	2	104.434				colony*age*treatment	1	0	1	15	97.0347	0.915909	95.237	98.8325				colony*age*treatment	1	0	1	15	4.53333	0.234286	4.07349	4.99318				colony*age*treatment	1	0	1	15	78.1067	9.29406	59.8647	96.3486
1	2	3	1	4	70.7	1	108.932				colony*age*treatment	1	0	2	15	97.4417	0.915909	95.644	99.2394				colony*age*treatment	1	0	2	15	4.2	0.234286	3.74015	4.65985				colony*age*treatment	1	0	2	15	77.4333	9.29406	59.1914	95.6753
2	2	3	1	4	80.8	1	108.658				colony*age*treatment	1	3	1	15	107.024	0.915909	105.226	108.822				colony*age*treatment	1	3	1	15	4.26667	0.234286	3.80682	4.72651				colony*age*treatment	1	3	1	15	92.92	9.29406	74.6781	111.162
3	2	3	1	5	70.7	1	105.733				colony*age*treatment	1	3	2	15	107.987	0.915909	106.189	109.784				colony*age*treatment	1	3	2	15	4.33333	0.234286	3.87349	4.79318				colony*age*treatment	1	3	2	15	96.2867	9.29406	78.0447	114.529
4	2	3	1	4	101	2	108.994				colony*age*treatment	1	6	1	15	136.805	0.915909	135.008	138.603				colony*age*treatment	1	6	1	15	4.4	0.234286	3.94015	4.85985				colony*age*treatment	1	6	1	15	94.2667	9.29406	76.0247	112.509
5	2	3	1	4	90.9	1	109.98				colony*age*treatment	1	6	2	15	136.064	0.915909	134.266	137.862				colony*age*treatment	1	6	2	15	4.26667	0.234286	3.80682	4.72651				colony*age*treatment	1	6	2	15	98.98	9.29406	80.7381	117.222
6	2	3	1	5	90.9	1	103.914				colony*age*treatment	1	9	1	15	144.933	0.915909	143.136	146.731				colony*age*treatment	1	9	1	15	4.6	0.234286	4.14015	5.05985				colony*age*treatment	1	9	1	15	99.6533	9.29406	81.4114	117.895
7	2	3	1	4	101	2	103.287				colony*age*treatment	1	9	2	15	131.793	0.915909	129.995	133.59				colony*age*treatment	1	9	2	15	4.46667	0.234286	4.00682	4.92651				colony*age*treatment	1	9	2	15	117.16	9.29406	98.9181	135.402
8	2	3	1	5	90.9	1	102.57				colony*age*treatment	1	12	1	15	159.289	0.915909	157.491	161.087				colony*age*treatment	1	12	1	15	4.2	0.234286	3.74015	4.65985				colony*age*treatment	1	12	1	15	129.28	9.29406	111.038	147.522
9	2	3	1	4	111.1	2	104.951				colony*age*treatment	1	12	2	15	122.514	0.915909	120.717	124.312				colony*age*treatment	1	12	2	15	4.53333	0.234286	4.07349	4.99318				colony*age*treatment	1	12	2	15	152.173	9.29406	133.931	170.415
10	2	3	1	5	101	2	103.978				colony*age*treatment	1	15	1	15	194.727	0.915909	192.929	196.525				colony*age*treatment	1	15	1	15	4.33333	0.234286	3.87349	4.79318				colony*age*treatment	1	15	1	15	150.827	9.29406	132.585	169.069
11	2	3	1	4	80.8	1	108.483				colony*age*treatment	1	15	2	15	121.858	0.915909	120.06	123.655				colony*age*treatment	1	15	2	15	4.2	0.234286	3.74015	4.65985				colony*age*treatment	1	15	2	15	191.227	9.29406	172.985	209.469
12	2	3	1	5	80.8	1	104.022				colony*age*treatment	1	18	1	15	194.209	0.915909	192.412	196.007				colony*age*treatment	1	18	1	15	4.33333	0.234286	3.87349	4.79318				colony*age*treatment	1	18	1	15	186.513	9.29406	168.271	204.755
13	2	3	1	4	70.7	1	106.82				colony*age*treatment	1	18	2	15	95.2635	0.915909	93.4658	97.0612				colony*age*treatment	1	18	2	15	4.53333	0.234286	4.07349	4.99318				colony*age*treatment	1	18	2	15	152.173	9.29406	133.931	170.415
14	2	3	1	6	121.2	2	107.281				colony*age*treatment	1	21	1	15	161.356	0.915909	159.559	163.154				colony*age*treatment	1	21	1	15	4.2	0.234286	3.74015	4.65985				colony*age*treatment	1	21	1	15	187.86	9.29406	169.618	206.102
15	2	3	1	3	111.1	2	105.06				colony*age*treatment	1	21	2	11	94.7633	1.06955	92.664	96.8625				colony*age*treatment	1	21	2	11	4.45455	0.273587	3.91756	4.99153				colony*age*treatment	1	21	2	11	128.545	10.8531	107.243	149.847
1	3	3	1	4	121.2	2	102.227				colony*age*treatment	1	24	1	14	118.388	0.948056	116.527	120.248				colony*age*treatment	1	24	1	14	4.42857	0.242509	3.95259	4.90456				colony*age*treatment	1	24	1	14	146.45	9.62026	127.568	165.332
2	3	3	1	3	80.8	1	112.6				colony*age*treatment	1	24	2	10	92.353	1.12176	90.1513	94.5547				colony*age*treatment	1	24	2	10	4.4	0.286941	3.83681	4.96319				colony*age*treatment	1	24	2	10	108.07	11.3828	85.7283	130.412
3	3	3	1	4	111.1	2	104.584				colony*age*treatment	1	27	1	12	95.4051	1.02402	93.3952	97.415				colony*age*treatment	1	27	1	12	4.58333	0.26194	4.06921	5.09746				colony*age*treatment	1	27	1	12	116.15	10.3911	95.7549	136.545
4	3	3	1	4	121.2	2	103.809				colony*age*treatment	1	27	2	4	94.1942	1.77365	90.713	97.6754				colony*age*treatment	1	27	2	4	4	0.453693	3.10951	4.89049				colony*age*treatment	1	27	2	4	88.375	17.9979	53.0496	123.7
5	3	3	1	3	80.8	1	106.09				colony*age*treatment	1	30	1	11	93.2927	1.06955	91.1935	95.392				colony*age*treatment	1	30	1	11	4.54545	0.273587	4.00847	5.08244				colony*age*treatment	1	30	1	11	110.182	10.8531	88.8798	131.484
6	3	3	1	5	131.3	2	107.522				colony*age*treatment	1	30	2									colony*age*treatment	1	30	2									colony*age*treatment	1	30	2
7	3	3	1	6	111.1	2	102.671				colony*age*treatment	2	0	1	15	97.4097	0.915909	95.612	99.2074				colony*age*treatment	2	0	1	15	4.53333	0.234286	4.07349	4.99318				colony*age*treatment	2	0	1	15	78.1067	9.29406	59.8647	96.3486
8	3	3	1	3	90.9	1	109.222				colony*age*treatment	2	0	2	15	97.139	0.915909	95.3413	98.9367				colony*age*treatment	2	0	2	15	4.26667	0.234286	3.80682	4.72651				colony*age*treatment	2	0	2	15	70.7	9.29406	52.4581	88.9419
9	3	3	1	3	111.1	2	111.19				colony*age*treatment	2	3	1	15	106.178	0.915909	104.38	107.975				colony*age*treatment	2	3	1	15	4.4	0.234286	3.94015	4.85985				colony*age*treatment	2	3	1	15	91.5733	9.29406	73.3314	109.815
10	3	3	1	5	121.2	2	110.739				colony*age*treatment	2	3	2	15	106.835	0.915909	105.037	108.633				colony*age*treatment	2	3	2	15	4.26667	0.234286	3.80682	4.72651				colony*age*treatment	2	3	2	15	93.5933	9.29406	75.3514	111.835
11	3	3	1	6	121.2	2	107.887				colony*age*treatment	2	6	1	15	137.799	0.915909	136.002	139.597				colony*age*treatment	2	6	1	15	4.33333	0.234286	3.87349	4.79318				colony*age*treatment	2	6	1	15	101.673	9.29406	83.4314	119.915
12	3	3	1	5	131.3	2	107.574				colony*age*treatment	2	6	2	15	138.453	0.915909	136.656	140.251				colony*age*treatment	2	6	2	15	4.13333	0.234286	3.67349	4.59318				colony*age*treatment	2	6	2	15	125.24	9.29406	106.998	143.482
13	3	3	1	5	80.8	1	109.506				colony*age*treatment	2	9	1	15	149.586	0.915909	147.788	151.384				colony*age*treatment	2	9	1	15	4.4	0.234286	3.94015	4.85985				colony*age*treatment	2	9	1	15	111.1	9.29406	92.8581	129.342
14	3	3	1	4	111.1	2	104.715				colony*age*treatment	2	9	2	15	132.677	0.915909	130.88	134.475				colony*age*treatment	2	9	2	15	4.2	0.234286	3.74015	4.65985				colony*age*treatment	2	9	2	15	144.093	9.29406	125.851	162.335
15	3	3	1	3	121.2	2	107.399				colony*age*treatment	2	12	1	15	160.578	0.915909	158.78	162.376				colony*age*treatment	2	12	1	15	4.46667	0.234286	4.00682	4.92651				colony*age*treatment	2	12	1	15	135.34	9.29406	117.098	153.582
1	1	3	2	5	80.8	1	108.858				colony*age*treatment	2	12	2	15	121.315	0.915909	119.518	123.113				colony*age*treatment	2	12	2	15	4.2	0.234286	3.74015	4.65985				colony*age*treatment	2	12	2	15	186.513	9.29406	168.271	204.755
2	1	3	2	4	90.9	1	111.293				colony*age*treatment	2	15	1	15	194.161	0.915909	192.363	195.959				colony*age*treatment	2	15	1	15	4.2	0.234286	3.74015	4.65985				colony*age*treatment	2	15	1	15	189.88	9.29406	171.638	208.122
3	1	3	2	4	90.9	1	108.972				colony*age*treatment	2	15	2	15	121.665	0.915909	119.868	123.463				colony*age*treatment	2	15	2	15	4.33333	0.234286	3.87349	4.79318				colony*age*treatment	2	15	2	15	184.493	9.29406	166.251	202.735
4	1	3	2	3	131.3	2	104.403				colony*age*treatment	2	18	1	15	193.181	0.915909	191.383	194.979				colony*age*treatment	2	18	1	15	4.6	0.234286	4.14015	5.05985				colony*age*treatment	2	18	1	15	205.367	9.29406	187.125	223.609
5	1	3	2	5	70.7	1	107.656				colony*age*treatment	2	18	2	15	94.7456	0.915909	92.9479	96.5433				colony*age*treatment	2	18	2	15	4.26667	0.234286	3.80682	4.72651				colony*age*treatment	2	18	2	15	167.66	9.29406	149.418	185.902
6	1	3	2	5	121.2	2	109.841				colony*age*treatment	2	21	1	15	161.57	0.915909	159.773	163.368				colony*age*treatment	2	21	1	15	4.53333	0.234286	4.07349	4.99318				colony*age*treatment	2	21	1	15	166.313	9.29406	148.071	184.555
7	1	3	2	3	111.1	2	109.477				colony*age*treatment	2	21	2	15	93.4615	0.915909	91.6638	95.2592				colony*age*treatment	2	21	2	15	4.33333	0.234286	3.87349	4.79318				colony*age*treatment	2	21	2	15	136.687	9.29406	118.445	154.929
8	1	3	2	3	111.1	2	108.621				colony*age*treatment	2	24	1	15	118.108	0.915909	116.311	119.906				colony*age*treatment	2	24	1	15	4.26667	0.234286	3.80682	4.72651				colony*age*treatment	2	24	1	15	116.487	9.29406	98.2447	134.729
9	1	3	2	3	80.8	1	108.336				colony*age*treatment	2	24	2	15	92.4078	0.915909	90.6101	94.2055				colony*age*treatment	2	24	2	15	4.13333	0.234286	3.67349	4.59318				colony*age*treatment	2	24	2	15	108.407	9.29406	90.1647	126.649
10	1	3	2	6	90.9	1	102.927				colony*age*treatment	2	27	1	15	94.0655	0.915909	92.2678	95.8632				colony*age*treatment	2	27	1	15	4.33333	0.234286	3.87349	4.79318				colony*age*treatment	2	27	1	15	105.713	9.29406	87.4714	123.955
11	1	3	2	6	80.8	1	103.397				colony*age*treatment	2	27	2	11	93.8877	1.06955	91.7885	95.987				colony*age*treatment	2	27	2	11	4.27273	0.273587	3.73574	4.80971				colony*age*treatment	2	27	2	11	106.509	10.8531	85.2071	127.811
12	1	3	2	4	121.2	2	106.852				colony*age*treatment	2	30	1	9	93.2133	1.18243	90.8925	95.5342				colony*age*treatment	2	30	1	9	3.88889	0.302462	3.29523	4.48255				colony*age*treatment	2	30	1	9	113.344	11.9986	89.7942	136.895
13	1	3	2	4	111.1	2	114.572				colony*age*treatment	2	30	2	6	93.4654	1.44818	90.6229	96.3078				colony*age*treatment	2	30	2	6	4.66667	0.370439	3.93959	5.39375				colony*age*treatment	2	30	2	6	102.683	14.6952	73.8403	131.526
14	1	3	2	5	70.7	1	105.868				colony*age*treatment	3	0	1	15	98.3533	0.915909	96.5556	100.151				colony*age*treatment	3	0	1	15	4.26667	0.234286	3.80682	4.72651				colony*age*treatment	3	0	1	15	74.0667	9.29406	55.8247	92.3086
15	1	3	2	5	80.8	1	108.724				colony*age*treatment	3	0	2	15	96.9808	0.915909	95.1831	98.7785				colony*age*treatment	3	0	2	15	4.46667	0.234286	4.00682	4.92651				colony*age*treatment	3	0	2	15	77.4333	9.29406	59.1914	95.6753
1	2	3	2	3	131.3	2	110.073				colony*age*treatment	3	3	1	15	107.182	0.915909	105.385	108.98				colony*age*treatment	3	3	1	15	4.2	0.234286	3.74015	4.65985				colony*age*treatment	3	3	1	15	109.753	9.29406	91.5114	127.995
2	2	3	2	4	80.8	1	105.386				colony*age*treatment	3	3	2	15	110.129	0.915909	108.332	111.927				colony*age*treatment	3	3	2	15	4.06667	0.234286	3.60682	4.52651				colony*age*treatment	3	3	2	15	109.08	9.29406	90.8381	127.322
3	2	3	2	5	121.2	2	105.455				colony*age*treatment	3	6	1	15	137.965	0.915909	136.168	139.763				colony*age*treatment	3	6	1	15	4.26667	0.234286	3.80682	4.72651				colony*age*treatment	3	6	1	15	110.427	9.29406	92.1847	128.669
4	2	3	2	4	111.1	2	103.156				colony*age*treatment	3	6	2	15	137.577	0.915909	135.779	139.375				colony*age*treatment	3	6	2	15	4.06667	0.234286	3.60682	4.52651				colony*age*treatment	3	6	2	15	125.24	9.29406	106.998	143.482
5	2	3	2	5	80.8	1	111.233				colony*age*treatment	3	9	1	15	148.247	0.915909	146.45	150.045				colony*age*treatment	3	9	1	15	4.53333	0.234286	4.07349	4.99318				colony*age*treatment	3	9	1	15	139.373	9.29406	121.131	157.615
6	2	3	2	4	121.2	2	103.932				colony*age*treatment	3	9	2	15	129.307	0.915909	127.51	131.105				colony*age*treatment	3	9	2	15	4.4	0.234286	3.94015	4.85985				colony*age*treatment	3	9	2	15	153.52	9.29406	135.278	171.762
7	2	3	2	4	60.6	1	111.774				colony*age*treatment	3	12	1	15	160.06	0.915909	158.262	161.858				colony*age*treatment	3	12	1	15	4.2	0.234286	3.74015	4.65985				colony*age*treatment	3	12	1	15	158.907	9.29406	140.665	177.149
8	2	3	2	5	70.7	1	108.483				colony*age*treatment	3	12	2	15	121.224	0.915909	119.426	123.021				colony*age*treatment	3	12	2	15	4.2	0.234286	3.74015	4.65985				colony*age*treatment	3	12	2	15	178.433	9.29406	160.191	196.675
9	2	3	2	4	80.8	1	103.701				colony*age*treatment	3	15	1	15	194.34	0.915909	192.542	196.137				colony*age*treatment	3	15	1	15	4.33333	0.234286	3.87349	4.79318				colony*age*treatment	3	15	1	15	176.413	9.29406	158.171	194.655
10	2	3	2	5	70.7	1	109.635				colony*age*treatment	3	15	2	15	120.996	0.915909	119.199	122.794				colony*age*treatment	3	15	2	15	4.13333	0.234286	3.67349	4.59318				colony*age*treatment	3	15	2	15	201.327	9.29406	183.085	219.569
11	2	3	2	4	111.1	2	105.401				colony*age*treatment	3	18	1	15	195.513	0.915909	193.715	197.311				colony*age*treatment	3	18	1	15	4.33333	0.234286	3.87349	4.79318				colony*age*treatment	3	18	1	15	208.733	9.29406	190.491	226.975
12	2	3	2	5	70.7	1	104.491				colony*age*treatment	3	18	2	15	94.528	0.915909	92.7303	96.3257				colony*age*treatment	3	18	2	15	4.26667	0.234286	3.80682	4.72651				colony*age*treatment	3	18	2	15	177.76	9.29406	159.518	196.002
13	2	3	2	4	111.1	2	109.031				colony*age*treatment	3	21	1	15	160.985	0.915909	159.188	162.783				colony*age*treatment	3	21	1	15	4.13333	0.234286	3.67349	4.59318				colony*age*treatment	3	21	1	15	202	9.29406	183.758	220.242
14	2	3	2	4	121.2	2	104.004				colony*age*treatment	3	21	2	15	94.2931	0.915909	92.4954	96.0908				colony*age*treatment	3	21	2	15	4.13333	0.234286	3.67349	4.59318				colony*age*treatment	3	21	2	15	166.987	9.29406	148.745	185.229
15	2	3	2	4	60.6	1	106.768				colony*age*treatment	3	24	1	15	118.794	0.915909	116.997	120.592				colony*age*treatment	3	24	1	15	4.26667	0.234286	3.80682	4.72651				colony*age*treatment	3	24	1	15	178.433	9.29406	160.191	196.675
1	3	3	2	4	131.3	2	112.652				colony*age*treatment	3	24	2	15	92.712	0.915909	90.9143	94.5097				colony*age*treatment	3	24	2	15	4.4	0.234286	3.94015	4.85985				colony*age*treatment	3	24	2	15	158.233	9.29406	139.991	176.475
2	3	3	2	4	111.1	2	108.882				colony*age*treatment	3	27	1	15	91.8915	0.915909	90.0938	93.6892				colony*age*treatment	3	27	1	15	4.53333	0.234286	4.07349	4.99318				colony*age*treatment	3	27	1	15	134.667	9.29406	116.425	152.909
3	3	3	2	4	90.9	1	107.558				colony*age*treatment	3	27	2	14	93.9818	0.948056	92.121	95.8426				colony*age*treatment	3	27	2	14	4.21429	0.242509	3.7383	4.69027				colony*age*treatment	3	27	2	14	113.986	9.62026	95.1035	132.868
4	3	3	2	5	111.1	2	110.437				colony*age*treatment	3	30	1	15	93.5503	0.915909	91.7526	95.348				colony*age*treatment	3	30	1	15	4.33333	0.234286	3.87349	4.79318				colony*age*treatment	3	30	1	15	113.793	9.29406	95.5514	132.035
5	3	3	2	4	121.2	2	110.534					3	30	2	5	94.5469	1.5864	91.4332	97.6606				colony*age*treatment	3	30	2	5	4.2	0.405796	3.40352	4.99648				colony*age*treatment	3	30	2	5	90.9	16.0978	59.304	122.496
6	3	3	2	4	121.2	2	109.792
7	3	3	2	5	111.1	2	112.943
8	3	3	2	4	131.3	2	113.917
9	3	3	2	4	80.8	1	108.157
10	3	3	2	6	131.3	2	113.073
11	3	3	2	5	121.2	2	113.434
12	3	3	2	3	111.1	2	105.922
13	3	3	2	4	70.7	1	107.776
14	3	3	2	3	80.8	1	105.236
15	3	3	2	2	111.1	2	111.63
1	1	6	1	5	70.7	1	141.133
2	1	6	1	6	80.8	1	138.813
3	1	6	1	5	90.9	1	135.322
4	1	6	1	3	121.2	2	137.016
5	1	6	1	3	80.8	1	137.481
6	1	6	1	7	70.7	1	132.65
7	1	6	1	5	131.3	2	132.909
8	1	6	1	4	80.8	1	141.905
9	1	6	1	4	90.9	1	132.77
10	1	6	1	4	131.3	2	136.594
11	1	6	1	3	111.1	2	135.542
12	1	6	1	3	90.9	1	138.396
13	1	6	1	5	70.7	1	136.445
14	1	6	1	6	70.7	1	137.655
15	1	6	1	3	121.2	2	137.453
1	2	6	1	5	90.9	1	137.408
2	2	6	1	4	111.1	2	142.42
3	2	6	1	4	111.1	2	134.629
4	2	6	1	5	121.2	2	137.751
5	2	6	1	4	80.8	1	135.671
6	2	6	1	5	90.9	1	131.203
7	2	6	1	3	111.1	2	141.29
8	2	6	1	4	101	2	138.963
9	2	6	1	5	90.9	1	135.351
10	2	6	1	4	111.1	2	131.016
11	2	6	1	5	111.1	2	144.645
12	2	6	1	4	121.2	2	140.012
13	2	6	1	4	70.7	1	136.548
14	2	6	1	4	111.1	2	134.066
15	2	6	1	5	90.9	1	146.018
1	1	6	2	3	60.6	1	134.507
2	1	6	2	3	60.6	1	134.199
3	1	6	2	5	121.2	2	139.787
4	1	6	2	5	111.1	2	131.277
5	1	6	2	4	121.2	2	132.7
6	1	6	2	5	80.8	1	141.426
7	1	6	2	4	70.7	1	138.125
8	1	6	2	3	90.9	1	136.655
9	1	6	2	5	121.2	2	127.018
10	1	6	2	5	80.8	1	133.261
11	1	6	2	6	111.1	2	137.392
12	1	6	2	4	90.9	1	136.94
13	1	6	2	3	121.2	2	141.549
14	1	6	2	5	131.3	2	137.604
15	1	6	2	4	111.1	2	138.517
1	2	6	2	4	121.2	2	137.115
2	2	6	2	5	80.8	1	136.965
3	2	6	2	3	111.1	2	139.633
4	2	6	2	4	80.8	1	136.853
5	2	6	2	5	80.8	1	146.599
6	2	6	2	4	121.2	2	136.123
7	2	6	2	5	121.2	2	138.507
8	2	6	2	4	161.6	3	140.784
9	2	6	2	3	111.1	2	139.694
10	2	6	2	3	181.8	3	140.553
11	2	6	2	4	111.1	2	141.137
12	2	6	2	5	70.7	1	134.127
13	2	6	2	4	171.7	3	137.332
14	2	6	2	5	171.7	3	134.792
15	2	6	2	4	181.8	3	136.586
1	3	6	1	5	111.1	2	137.001
2	3	6	1	4	80.8	1	143.23
3	3	6	1	5	121.2	2	140.251
4	3	6	1	3	111.1	2	141.598
5	3	6	1	3	70.7	1	133.713
6	3	6	1	5	111.1	2	141.227
7	3	6	1	3	90.9	1	133.434
8	3	6	1	6	171.7	3	137.643
9	3	6	1	5	70.7	1	144.945
10	3	6	1	4	90.9	1	131.217
11	3	6	1	5	131.3	2	135.381
12	3	6	1	3	161.6	3	139.94
13	3	6	1	4	90.9	1	129.211
14	3	6	1	5	121.2	2	135.431
15	3	6	1	4	121.2	2	145.257
1	3	6	2	3	90.9	1	141.092
2	3	6	2	4	131.3	2	138.324
3	3	6	2	4	121.2	2	140.41
4	3	6	2	3	80.8	1	135.921
5	3	6	2	7	181.8	3	137.455
6	3	6	2	5	171.7	3	139.283
7	3	6	2	4	111.1	2	138.416
8	3	6	2	4	131.3	2	138.096
9	3	6	2	4	191.9	3	142.222
10	3	6	2	3	90.9	1	131.2
11	3	6	2	3	121.2	2	137.781
12	3	6	2	5	131.3	2	137.286
13	3	6	2	6	111.1	2	136.857
14	3	6	2	3	111.1	2	135.782
15	3	6	2	3	101	2	133.529
1	1	9	1	5	80.8	1	136.956
2	1	9	1	6	80.8	1	130.004
3	1	9	1	5	121.2	2	134.666
4	1	9	1	3	111.1	2	135.621
5	1	9	1	3	80.8	1	150.889
6	1	9	1	5	111.1	2	149.979
7	1	9	1	6	151.5	3	153.211
8	1	9	1	5	70.7	1	145.044
9	1	9	1	3	80.8	1	151.759
10	1	9	1	3	121.2	2	142.361
11	1	9	1	3	131.3	2	147.728
12	1	9	1	5	70.7	1	144.932
13	1	9	1	6	90.9	1	153.85
14	1	9	1	6	70.7	1	147.498
15	1	9	1	5	121.2	2	149.501
1	2	9	1	5	121.2	2	155.064
2	2	9	1	4	111.1	2	143.535
3	2	9	1	4	80.8	1	151.411
4	2	9	1	5	111.1	2	156.389
5	2	9	1	4	111.1	2	149.347
6	2	9	1	5	141.4	3	145.178
7	2	9	1	4	111.1	2	146.939
8	2	9	1	5	80.8	1	145.71
9	2	9	1	4	70.7	1	146.831
10	2	9	1	5	111.1	2	146.819
11	2	9	1	5	151.5	3	149.37
12	2	9	1	5	80.8	1	155.305
13	2	9	1	4	111.1	2	149.776
14	2	9	1	3	151.5	3	153.229
15	2	9	1	4	121.2	2	148.89
1	3	9	1	5	111.1	2	146.69
2	3	9	1	6	161.6	3	146.364
3	3	9	1	5	121.1	2	144.682
4	3	9	1	5	131.3	2	146.805
5	3	9	1	4	90.9	1	148.261
6	3	9	1	3	121.2	2	148.803
7	3	9	1	4	131.3	2	149.941
8	3	9	1	4	181.8	3	150.168
9	3	9	1	4	171.7	3	151.322
10	3	9	1	5	111.1	2	149.151
11	3	9	1	6	131.3	2	148.284
12	3	9	1	6	111.1	2	150.933
13	3	9	1	4	191.9	3	152.224
14	3	9	1	4	141.4	2	143.197
15	3	9	1	3	181.8	3	146.884
1	1	9	2	4	111.1	2	134.793
2	1	9	2	5	121.2	2	129.135
3	1	9	2	4	80.8	1	131.949
4	1	9	2	5	90.9	1	126.373
5	1	9	2	4	151.5	3	133.319
6	1	9	2	4	161.6	3	130.901
7	1	9	2	3	90.9	1	132.452
8	1	9	2	5	80.8	1	134.322
9	1	9	2	4	121.2	2	129.54
10	1	9	2	6	161.6	3	133.886
11	1	9	2	5	90.9	1	136.467
12	1	9	2	5	131.3	2	128.78
13	1	9	2	4	80.8	1	134.062
14	1	9	2	5	121.2	2	129.247
15	1	9	2	4	161.6	3	131.662
1	2	9	2	5	121.2	2	131.347
2	2	9	2	4	171.7	3	136.426
3	2	9	2	5	171.7	3	135.3
4	2	9	2	3	121.2	2	134.48
5	2	9	2	4	90.9	1	131.28
6	2	9	2	5	131.3	2	135.278
7	2	9	2	4	181.8	3	132.967
8	2	9	2	3	131.3	2	126.248
9	2	9	2	4	121.2	2	134.354
10	2	9	2	4	111.1	2	135.119
11	2	9	2	4	171.7	3	129.408
12	2	9	2	5	171.7	3	129.689
13	2	9	2	4	141.4	2	134.067
14	2	9	2	5	181.8	3	127.775
15	2	9	2	4	141.4	2	136.421
1	3	9	2	6	121.2	2	123.618
2	3	9	2	5	141.4	2	130.221
3	3	9	2	4	181.8	3	124.206
4	3	9	2	4	171.7	3	132.379
5	3	9	2	5	131.3	2	125.506
6	3	9	2	5	191.9	3	126.975
7	3	9	2	3	90.9	1	129.892
8	3	9	2	3	252.5	4	127.09
9	3	9	2	4	111.1	2	127.39
10	3	9	2	3	141.4	2	131.539
11	3	9	2	5	80.8	1	130.685
12	3	9	2	6	191.9	3	132.787
13	3	9	2	5	171.7	3	131.783
14	3	9	2	4	181.8	3	132.305
15	3	9	2	4	141.4	2	133.235
1	1	12	1	3	80.8	1	156.752
2	1	12	1	4	90.9	1	158.624
3	1	12	1	6	111.1	2	159.167
4	1	12	1	3	121.2	2	160.741
5	1	12	1	3	151.5	3	157.195
6	1	12	1	4	121.2	2	161.447
7	1	12	1	5	111.1	2	164.885
8	1	12	1	4	171.7	3	155.802
9	1	12	1	5	161.6	3	159.477
10	1	12	1	4	80.8	1	161.446
11	1	12	1	4	111.1	2	155.22
12	1	12	1	3	121.2	2	155.265
13	1	12	1	5	161.6	3	163.564
14	1	12	1	4	171.7	3	160.222
15	1	12	1	6	171.7	3	159.525
1	2	12	1	4	121.2	2	162.374
2	2	12	1	4	111.1	2	163.005
3	2	12	1	5	151.5	3	161.475
4	2	12	1	4	111.1	2	165.836
5	2	12	1	6	101	2	161.095
6	2	12	1	5	151.5	3	159.029
7	2	12	1	5	161.6	3	159.307
8	2	12	1	4	111.1	2	156.318
9	2	12	1	5	111.1	2	164.221
10	2	12	1	4	181.8	3	161.427
11	2	12	1	4	181.8	3	165.209
12	2	12	1	5	121.2	2	159.785
13	2	12	1	4	111.1	2	160.198
14	2	12	1	5	111.1	2	153.195
15	2	12	1	3	191.9	3	156.197
1	3	12	1	4	232.3	4	157.214
2	3	12	1	5	181.8	3	156.064
3	3	12	1	5	191.9	3	154.015
4	3	12	1	4	171.7	3	157.867
5	3	12	1	5	121.2	2	168.825
6	3	12	1	3	131.3	2	156.374
7	3	12	1	3	171.7	3	157.365
8	3	12	1	4	171.7	3	157.711
9	3	12	1	5	80.8	1	155.823
10	3	12	1	6	121.2	2	163.408
11	3	12	1	3	131.3	2	162.59
12	3	12	1	4	171.7	3	159.51
13	3	12	1	5	171.7	3	166.921
14	3	12	1	3	171.7	3	159.494
15	3	12	1	4	161.6	3	167.718
1	1	12	2	5	121.2	2	122.215
2	1	12	2	4	121.2	2	125.967
3	1	12	2	4	151.5	3	116.629
4	1	12	2	5	161.6	3	126.428
5	1	12	2	4	90.9	1	121.95
6	1	12	2	4	242.4	4	122.315
7	1	12	2	5	80.8	1	123.791
8	1	12	2	4	121.2	2	123.535
9	1	12	2	5	111.1	2	122.498
10	1	12	2	4	161.6	3	120.31
11	1	12	2	5	181.8	3	120.877
12	1	12	2	4	111.1	2	120.323
13	1	12	2	5	212.1	4	123.29
14	1	12	2	4	181.8	3	124.627
15	1	12	2	6	232.3	4	122.96
1	2	12	2	3	181.8	3	115.744
2	2	12	2	4	111.1	2	123.842
3	2	12	2	3	212.1	4	121.222
4	2	12	2	4	242.4	4	122.46
5	2	12	2	4	191.9	3	125.277
6	2	12	2	3	252.5	4	120.254
7	2	12	2	5	181.8	3	117.147
8	2	12	2	6	121.2	2	119.702
9	2	12	2	3	161.6	3	125.412
10	2	12	2	3	171.7	3	119.354
11	2	12	2	5	222.2	4	122.3
12	2	12	2	6	232.3	4	122.388
13	2	12	2	5	222.2	4	122.805
14	2	12	2	5	171.7	3	124.474
15	2	12	2	4	121.2	2	117.351
1	3	12	2	3	232.3	4	122.917
2	3	12	2	5	181.8	3	122.67
3	3	12	2	4	171.7	3	118.832
4	3	12	2	4	252.5	4	115.147
5	3	12	2	3	131.3	2	123.449
6	3	12	2	5	252.5	4	121.049
7	3	12	2	5	181.8	3	115.183
8	3	12	2	3	171.7	3	122.133
9	3	12	2	3	131.3	2	124.306
10	3	12	2	3	121.2	2	123.456
11	3	12	2	6	171.7	3	121.819
12	3	12	2	6	212.1	4	127.465
13	3	12	2	4	222.2	4	119.261
14	3	12	2	4	121.2	3	119.269
15	3	12	2	5	121.2	3	121.396
1	1	15	1	5	121.2	2	195.918
2	1	15	1	3	111.1	2	198.019
3	1	15	1	4	161.6	3	193.557
4	1	15	1	5	121.2	2	184.879
5	1	15	1	4	212.1	4	199.741
6	1	15	1	5	121.2	2	195.8
7	1	15	1	4	161.6	3	189.733
8	1	15	1	4	161.6	3	202.094
9	1	15	1	5	232.3	4	191.719
10	1	15	1	4	111.1	2	197.89
11	1	15	1	5	121.2	2	195.755
12	1	15	1	4	171.7	3	193.613
13	1	15	1	5	111.1	2	193.275
14	1	15	1	4	232.3	4	195.128
15	1	15	1	4	111.1	2	193.785
1	2	15	1	4	161.6	3	191.2
2	2	15	1	4	161.6	3	193.885
3	2	15	1	4	121.2	2	196.209
4	2	15	1	4	171.7	3	201.473
5	2	15	1	5	232.3	4	191.203
6	2	15	1	4	202	4	194.514
7	2	15	1	4	191.9	3	201.237
8	2	15	1	5	111.1	2	195.804
9	2	15	1	4	242.4	4	190.094
10	2	15	1	4	252.5	4	185.828
11	2	15	1	6	151.5	3	196.658
12	2	15	1	5	262.6	4	193.652
13	2	15	1	3	171.7	3	196.368
14	2	15	1	4	232.3	4	192.869
15	2	15	1	3	181.8	3	191.422
1	3	15	1	2	181.8	3	200.726
2	3	15	1	5	171.7	3	195.123
3	3	15	1	6	121.2	2	193.784
4	3	15	1	5	161.6	3	192.307
5	3	15	1	3	171.7	3	192.729
6	3	15	1	3	151.5	3	196.622
7	3	15	1	7	222.2	4	197.082
8	3	15	1	5	161.6	2	186.204
9	3	15	1	4	181.8	3	199.55
10	3	15	1	4	232.3	4	198.228
11	3	15	1	4	141.4	2	187.251
12	3	15	1	3	262.6	4	193.437
13	3	15	1	3	181.8	3	188.79
14	3	15	1	5	191.9	3	190.839
15	3	15	1	6	111.1	2	202.424
1	1	15	2	3	121.2	2	123.409
2	1	15	2	5	151.5	3	122.973
3	1	15	2	4	141.4	3	123.05
4	1	15	2	4	111.1	2	118.77
5	1	15	2	5	262.6	4	122.487
6	1	15	2	4	272.7	4	120.474
7	1	15	2	5	121.2	2	122.795
8	1	15	2	3	161.6	3	121.205
9	1	15	2	4	171.7	3	129.006
10	1	15	2	5	282.8	4	118.78
11	1	15	2	4	262.6	4	122.26
12	1	15	2	5	181.8	3	117.575
13	1	15	2	4	272.7	4	123.005
14	1	15	2	4	242.4	4	118.767
15	1	15	2	4	111.1	2	123.311
1	2	15	2	5	171.7	3	122.026
2	2	15	2	3	262.6	4	122.498
3	2	15	2	3	121.2	2	118.668
4	2	15	2	5	111.1	2	122.724
5	2	15	2	5	191.9	3	123.374
6	2	15	2	4	232.3	4	121.531
7	2	15	2	5	151.5	3	119.266
8	2	15	2	4	161.6	3	122.817
9	2	15	2	3	212.1	4	122.248
10	2	15	2	5	242.4	4	112.374
11	2	15	2	5	181.8	3	116.35
12	2	15	2	6	252.5	4	128.02
13	2	15	2	4	121.2	2	122.754
14	2	15	2	3	131.3	2	126.991
15	2	15	2	5	222.2	4	123.339
1	3	15	2	4	111.1	2	120.73
2	3	15	2	4	171.7	3	127.444
3	3	15	2	5	252.5	4	125.705
4	3	15	2	3	262.6	4	121.341
5	3	15	2	4	121.2	3	118.163
6	3	15	2	5	272.7	4	123.744
7	3	15	2	4	181.8	3	115.722
8	3	15	2	5	212.1	4	120.901
9	3	15	2	4	232.3	4	120.556
10	3	15	2	3	181.8	3	119.618
11	3	15	2	3	141.4	2	118.62
12	3	15	2	4	141.4	2	120.215
13	3	15	2	5	242.4	4	119.925
14	3	15	2	4	242.4	4	118.969
15	3	15	2	5	252.5	4	123.293
1	1	18	1	4	232.3	4	191.432
2	1	18	1	5	272.7	4	197.447
3	1	18	1	4	161.6	3	196.958
4	1	18	1	5	252.5	4	193.997
5	1	18	1	3	121.2	2	189.306
6	1	18	1	3	111.1	2	194.852
7	1	18	1	3	262.6	4	183.793
8	1	18	1	3	161.6	3	200.44
9	1	18	1	5	151.5	3	193.467
10	1	18	1	6	262.6	4	187.317
11	1	18	1	6	161.6	3	199.48
12	1	18	1	5	272.7	4	197.201
13	1	18	1	5	151.5	3	193.182
14	1	18	1	4	111.1	2	193.916
15	1	18	1	4	111.1	2	200.351
1	2	18	1	5	242.4	4	195.343
2	2	18	1	4	232.3	4	191.498
3	2	18	1	5	181.8	3	189.905
4	2	18	1	4	171.7	3	193.189
5	2	18	1	5	252.5	4	195.22
6	2	18	1	4	121.2	2	187.686
7	2	18	1	5	262.6	4	185.573
8	2	18	1	5	181.8	3	194.33
9	2	18	1	5	242.4	4	191.605
10	2	18	1	4	252.5	4	194.589
11	2	18	1	3	121.2	2	199.439
12	2	18	1	4	242.4	4	200.319
13	2	18	1	5	181.8	3	190.798
14	2	18	1	6	181.8	3	196.336
15	2	18	1	5	212.1	4	191.885
1	3	18	1	5	161.6	3	201.044
2	3	18	1	4	242.4	4	195.941
3	3	18	1	3	252.5	4	190.216
4	3	18	1	4	111.1	2	194.195
5	3	18	1	4	212.1	4	199.309
6	3	18	1	4	242.4	4	191.407
7	3	18	1	5	181.8	3	199.544
8	3	18	1	6	252.5	4	190.609
9	3	18	1	6	242.4	4	206.076
10	3	18	1	4	212.1	4	193.162
11	3	18	1	4	181.8	3	193.999
12	3	18	1	3	212.1	4	199.105
13	3	18	1	4	222.2	4	193.301
14	3	18	1	5	232.3	4	194.94
15	3	18	1	4	171.7	3	189.85
1	1	18	2	5	242.4	4	92.9551
2	1	18	2	4	151.5	3	97.4571
3	1	18	2	4	161.6	3	95.4266
4	1	18	2	3	111.1	2	91.9039
5	1	18	2	5	121.2	2	100.022
6	1	18	2	4	161.6	3	97.4739
7	1	18	2	6	101	2	95.0216
8	1	18	2	5	252.5	4	97.2017
9	1	18	2	5	121.2	2	98.4865
10	1	18	2	4	101	2	96.3522
11	1	18	2	5	161.6	3	97.3823
12	1	18	2	4	151.5	3	90.3775
13	1	18	2	5	111.1	2	96.8434
14	1	18	2	4	212.1	4	92.4552
15	1	18	2	5	121.2	2	89.5939
1	2	18	2	3	171.7	3	97.0531
2	2	18	2	4	131.3	2	92.6658
3	2	18	2	5	111.1	2	93.1374
4	2	18	2	4	232.3	4	92.3316
5	2	18	2	3	181.8	3	88.9994
6	2	18	2	4	191.9	3	96.6706
7	2	18	2	4	121.2	2	97.0288
8	2	18	2	4	171.7	3	93.3442
9	2	18	2	5	191.9	3	94.9436
10	2	18	2	4	171.7	3	92.8406
11	2	18	2	5	242.4	4	100.399
12	2	18	2	4	161.6	3	94.4905
13	2	18	2	6	111.1	2	96.4497
14	2	18	2	5	141.4	2	93.9059
15	2	18	2	4	181.8	3	96.9238
1	3	18	2	4	121.2	2	94.7851
2	3	18	2	5	191.9	3	94.5196
3	3	18	2	5	242.4	4	95.5795
4	3	18	2	3	181.8	3	86.3768
5	3	18	2	3	111.1	2	88.5133
6	3	18	2	4	121.2	2	100.985
7	3	18	2	3	181.8	3	90.3879
8	3	18	2	5	252.5	4	101.298
9	3	18	2	6	171.7	3	96.5378
10	3	18	2	5	111.1	2	93.8935
11	3	18	2	4	242.4	4	92.3577
12	3	18	2	4	171.7	3	97.0615
13	3	18	2	3	161.6	3	95.1683
14	3	18	2	4	151.5	3	97.8506
15	3	18	2	6	252.5	4	92.6058
1	1	21	1	3	222.2	4	157.418
2	1	21	1	3	242.4	4	155.846
3	1	21	1	4	161.6	3	155.074
4	1	21	1	5	262.6	4	171.82
5	1	21	1	4	171.7	3	165.618
6	1	21	1	5	111.1	2	170.232
7	1	21	1	4	121.2	2	159.024
8	1	21	1	4	161.6	3	156.5
9	1	21	1	3	262.6	4	163.936
10	1	21	1	5	242.4	4	157.839
11	1	21	1	4	121.2	3	158.274
12	1	21	1	6	242.4	4	157.626
13	1	21	1	4	111.1	2	162.12
14	1	21	1	4	151.5	3	170.938
15	1	21	1	5	232.3	4	158.08
1	2	21	1	4	121.2	2	165.423
2	2	21	1	6	171.7	3	161.616
3	2	21	1	5	131.3	2	154.909
4	2	21	1	5	232.3	4	159.545
5	2	21	1	4	111.1	2	163.095
6	2	21	1	5	212.1	4	160.922
7	2	21	1	4	242.4	4	162.12
8	2	21	1	4	131.3	2	163.179
9	2	21	1	5	191.9	3	161.625
10	2	21	1	4	171.7	3	165.132
11	2	21	1	5	141.4	2	162.639
12	2	21	1	3	161.6	3	156.426
13	2	21	1	4	181.8	3	162.612
14	2	21	1	5	181.8	3	167.175
15	2	21	1	5	111.1	2	157.135
1	3	21	1	4	121.2	2	161.838
2	3	21	1	5	171.7	3	159.437
3	3	21	1	3	212.1	4	159.684
4	3	21	1	3	242.4	4	157.056
5	3	21	1	4	171.7	3	160.837
6	3	21	1	5	232.3	4	164.07
7	3	21	1	6	242.4	4	155.638
8	3	21	1	3	252.5	4	163.075
9	3	21	1	4	212.1	4	163.346
10	3	21	1	5	232.3	4	162.311
11	3	21	1	3	252.5	4	168.133
12	3	21	1	4	191.9	3	160.077
13	3	21	1	5	242.4	4	164.797
14	3	21	1	4	131.3	2	154.716
15	3	21	1	4	121.2	2	159.767
1	1	21	2	5	151.5	3	97.6943
2	1	21	2	4	111.1	2	90.708
3	1	21	2	4	171.7	3	94.7926
4	1	21	2	5	90.9	1	93.682
5	1	21	2	4	111.1	2	94.5827
6	1	21	2	5	121.2	2	100.009
7	1	21	2	4	181.8	3	93.5401
8	1	21	2	5	80.8	1	93.7102
9	1	21	2	4	121.2	2	94.6607
10	1	21	2	5	111.1	2	99.535
11	1	21	2	4	161.6	3	89.4811
1	2	21	2	6	121.2	2	96.3986
2	2	21	2	3	181.8	3	92.3884
3	2	21	2	4	111.1	2	92.2938
4	2	21	2	3	111.1	2	92.3706
5	2	21	2	4	171.7	3	89.659
6	2	21	2	4	141.4	2	93.3792
7	2	21	2	3	121.2	2	93.3346
8	2	21	2	5	80.8	1	91.0862
9	2	21	2	6	111.1	2	95.8214
10	2	21	2	3	191.9	3	96.5871
11	2	21	2	3	181.8	3	89.2591
12	2	21	2	5	181.8	3	100.034
13	2	21	2	6	131.3	2	88.6115
14	2	21	2	5	141.4	2	93.5086
15	2	21	2	5	70.7	1	97.1902
1	3	21	2	4	131.3	2	98.2117
2	3	21	2	3	121.2	2	96.5251
3	3	21	2	5	181.8	3	88.0246
4	3	21	2	4	131.3	2	89.9107
5	3	21	2	4	232.3	4	93.1988
6	3	21	2	3	242.4	4	95.0775
7	3	21	2	5	171.7	3	94.7542
8	3	21	2	5	191.9	3	97.5492
9	3	21	2	3	121.2	2	101.622
10	3	21	2	3	171.7	3	92.1283
11	3	21	2	3	252.5	4	88.6492
12	3	21	2	6	161.6	3	90.163
13	3	21	2	6	161.6	3	98.1323
14	3	21	2	4	111.1	2	88.7759
15	3	21	2	4	121.2	2	101.674
1	1	24	1	5	171.7	3	118.823
2	1	24	1	5	222.2	4	120.825
3	1	24	1	3	111.1	2	121.412
4	1	24	1	4	101	2	120.934
5	1	24	1	5	70.7	1	114.609
6	1	24	1	4	121.2	2	117.379
7	1	24	1	5	151.5	3	119.346
8	1	24	1	4	161.6	3	118.223
9	1	24	1	4	222.2	4	117.015
10	1	24	1	5	161.6	3	120.274
11	1	24	1	4	151.5	3	119.461
12	1	24	1	5	111.1	2	117.113
13	1	24	1	4	121.2	2	116.115
14	1	24	1	5	171.7	3	115.897
1	2	24	1	4	121.2	2	118.502
2	2	24	1	4	131.3	2	118.671
3	2	24	1	4	161.6	3	118.356
4	2	24	1	4	151.5	3	121.825
5	2	24	1	4	111.1	2	115.83
6	2	24	1	4	111.1	2	119.238
7	2	24	1	5	161.6	3	122.427
8	2	24	1	4	80.8	1	112.628
9	2	24	1	4	121.2	2	114.092
10	2	24	1	5	70.7	1	119.287
11	2	24	1	4	80.8	1	114.515
12	2	24	1	4	121.2	2	115.477
13	2	24	1	6	111.1	2	116.858
14	2	24	1	5	90.9	1	123.067
15	2	24	1	3	121.2	2	120.852
1	3	24	1	4	131.3	2	118.815
2	3	24	1	3	181.8	3	120.889
3	3	24	1	6	191.9	3	119.665
4	3	24	1	5	181.8	3	118.977
5	3	24	1	4	171.7	3	120.115
6	3	24	1	4	232.3	4	119.119
7	3	24	1	4	181.8	3	119.921
8	3	24	1	5	121.2	2	118.849
9	3	24	1	3	181.8	3	119.046
10	3	24	1	3	161.6	3	119.977
11	3	24	1	5	161.6	3	118.642
12	3	24	1	5	212.1	4	120.87
13	3	24	1	4	222.2	4	118.131
14	3	24	1	5	161.6	3	114.567
15	3	24	1	4	181.8	3	114.334
1	1	24	2	3	80.8	1	89.9333
2	1	24	2	5	111.1	2	96.1447
3	1	24	2	5	111.1	2	98.7539
4	1	24	2	6	151.5	3	90.7895
5	1	24	2	4	80.8	1	89.674
6	1	24	2	3	70.7	1	91.8399
7	1	24	2	5	121.2	2	94.1917
8	1	24	2	4	161.6	3	90.6939
9	1	24	2	4	80.8	1	87.1825
10	1	24	2	5	111.1	2	94.3265
1	2	24	2	3	121.2	2	94.7699
2	2	24	2	4	121.2	2	97.5007
3	2	24	2	5	80.8	1	94.8039
4	2	24	2	4	111.1	2	93.7257
5	2	24	2	5	161.6	3	94.7993
6	2	24	2	4	161.6	3	85.371
7	2	24	2	3	111.1	2	90.0598
8	2	24	2	3	101	2	88.9699
9	2	24	2	4	121.2	2	88.4408
10	2	24	2	5	80.8	1	95.5384
11	2	24	2	4	90.9	1	88.8672
12	2	24	2	5	111.1	2	93.8495
13	2	24	2	4	70.7	1	88.2236
14	2	24	2	5	121.2	2	97.9174
15	2	24	2	4	60.6	1	93.28
1	3	24	2	5	121.2	2	93.6472
2	3	24	2	3	181.8	3	91.1579
3	3	24	2	3	111.1	2	87.9349
4	3	24	2	3	161.6	3	91.4502
5	3	24	2	3	131.3	2	91.646
6	3	24	2	5	191.9	3	92.7221
7	3	24	2	6	171.7	3	93.9786
8	3	24	2	6	181.8	3	89.8917
9	3	24	2	5	212.1	4	87.9672
10	3	24	2	5	181.8	3	95.1992
11	3	24	2	4	171.7	3	96.039
12	3	24	2	4	171.7	3	94.5711
13	3	24	2	5	131.3	2	96.0028
14	3	24	2	4	121.2	2	93.8408
15	3	24	2	5	131.3	2	94.6308
1	1	27	1	4	121.2	2	99.7571
2	1	27	1	5	161.6	3	96.4119
3	1	27	1	4	111.1	2	94.0425
4	1	27	1	5	121.2	2	94.034
5	1	27	1	5	90.9	1	93.0357
6	1	27	1	5	111.1	2	98.6
7	1	27	1	4	121.2	2	93.4604
8	1	27	1	3	161.6	3	95.2203
9	1	27	1	4	111.1	2	92.3744
10	1	27	1	5	80.8	1	92.6664
11	1	27	1	6	90.9	1	98.4764
12	1	27	1	5	111.1	2	96.7816
1	2	27	1	5	80.8	1	92.0083
2	2	27	1	4	111.1	2	88.2985
3	2	27	1	3	131.3	2	91.5295
4	2	27	1	4	121.2	2	95.5889
5	2	27	1	4	80.8	1	92.3184
6	2	27	1	4	171.7	3	96.2255
7	2	27	1	5	111.1	2	98.3637
8	2	27	1	6	121.2	2	92.2714
9	2	27	1	6	111.1	2	98.2756
10	2	27	1	4	80.8	1	94.9085
11	2	27	1	4	111.1	2	94.9422
12	2	27	1	3	80.8	1	96.4153
13	2	27	1	4	70.7	1	93.3728
14	2	27	1	5	90.9	1	92.45
15	2	27	1	4	111.1	2	94.0141
1	3	27	1	5	121.2	2	86.1532
2	3	27	1	4	191.9	3	93.511
3	3	27	1	4	80.8	1	94.6513
4	3	27	1	3	121.2	2	91.2467
5	3	27	1	5	171.7	3	96.1113
6	3	27	1	4	181.8	3	95.1582
7	3	27	1	6	70.7	1	93.7191
8	3	27	1	5	121.2	2	92.4499
9	3	27	1	5	191.9	3	93.2363
10	3	27	1	4	90.9	1	90.6504
11	3	27	1	5	131.3	2	92.7372
12	3	27	1	4	131.3	2	90.0678
13	3	27	1	5	121.2	2	87.9262
14	3	27	1	4	121.2	2	92.1247
15	3	27	1	5	171.7	3	88.6298
1	1	27	2	3	80.8	1	93.7291
2	1	27	2	4	80.8	1	92.3438
3	1	27	2	5	121.2	2	94.532
4	1	27	2	4	70.7	1	96.1719
1	2	27	2	3	111.1	2	93.3834
2	2	27	2	4	121.2	2	88.919
3	2	27	2	4	80.8	1	95.0012
4	2	27	2	4	90.9	1	95.6061
5	2	27	2	5	70.7	1	96.3429
6	2	27	2	4	121.2	2	99.9189
7	2	27	2	4	181.8	3	92.7051
8	2	27	2	5	121.2	2	92.9307
9	2	27	2	4	111.1	2	93.1809
10	2	27	2	6	80.8	1	94.8057
11	2	27	2	4	80.8	1	89.9713
1	3	27	2	5	121.2	2	93.6127
2	3	27	2	4	171.7	3	95.6329
3	3	27	2	6	80.8	1	91.7112
4	3	27	2	4	80.8	1	92.0673
5	3	27	2	3	131.3	2	91.8451
6	3	27	2	4	121.2	2	95.5568
7	3	27	2	3	80.8	1	94.8698
8	3	27	2	4	80.8	1	92.0735
9	3	27	2	3	111.1	2	98.2498
10	3	27	2	4	90.9	1	93.55
11	3	27	2	4	181.8	3	90.7719
12	3	27	2	4	80.8	1	93.3459
13	3	27	2	5	131.3	2	96.7775
14	3	27	2	6	131.3	2	95.6806
1	1	30	1	5	111.1	2	94.1835
2	1	30	1	4	121.2	2	89.3501
3	1	30	1	4	80.8	1	88.8224
4	1	30	1	4	111.1	2	88.7991
5	1	30	1	5	121.2	2	95.4744
6	1	30	1	4	111.1	2	94.4012
7	1	30	1	5	111.1	2	96.8023
8	1	30	1	4	101	2	94.5221
9	1	30	1	6	131.3	2	92.9794
10	1	30	1	4	111.1	2	98.3859
11	1	30	1	5	101	2	92.4999
1	2	30	1	4	80.8	1	92.5186
2	2	30	1	6	90.9	1	90.3286
3	2	30	1	4	131.3	2	88.2394
4	2	30	1	3	121.2	2	96.3597
5	2	30	1	4	171.7	3	96.6094
6	2	30	1	3	111.1	2	87.0686
7	2	30	1	4	111.1	2	96.0902
8	2	30	1	4	80.8	1	94.4998
9	2	30	1	3	121.2	2	97.2057
1	3	30	1	5	131.3	2	96.1553
2	3	30	1	6	181.8	3	89.5159
3	3	30	1	3	121.2	2	93.9168
4	3	30	1	3	121.2	2	94.7701
5	3	30	1	5	80.8	1	90.7729
6	3	30	1	2	70.7	1	101.271
7	3	30	1	5	121.2	3	93.0757
8	3	30	1	4	111.1	2	95.8913
9	3	30	1	5	131.3	2	88.3051
10	3	30	1	4	70.7	1	93.5784
11	3	30	1	3	80.8	1	95.4382
12	3	30	1	5	121.2	2	86.4024
13	3	30	1	4	80.8	1	90.5054
14	3	30	1	6	151.5	3	96.6609
15	3	30	1	5	131.3	2	96.995
1	2	30	2	4	121.2	2	89.9978
2	2	30	2	4	80.8	1	97.0274
3	2	30	2	5	111.1	2	99.4558
4	2	30	2	4	121.2	2	93.3155
5	2	30	2	6	111.1	2	92.9035
6	2	30	2	5	70.7	1	88.0921
1	3	30	2	4	121.2	2	95.7505
2	3	30	2	5	121.2	2	98.8361
3	3	30	2	3	80.8	1	91.5696
4	3	30	2	4	70.7	1	92.5293
5	3	30	2	5	60.6	1	94.0491

## Sheet: ovary development scores 
no. of bees	colony	age	treatment	no. of ovariole	score of ovaries
1	1	0	1	5	1						Number of individuals with diffrent ovary scores								ovary score Colony together
2	1	0	1	6	1						scores								1	2	3	4
3	1	0	1	4	1			colony	age	treatment	1	2	3	4			0	control	45	0	0	0
4	1	0	1	5	1			1	0	control	15	0	0	0			3	control	24	21	0	0
5	1	0	1	3	1			1	3	control	11	4	0	0			6	control	23	22	0	0
6	1	0	1	3	1			1	6	control	10	5	0	0			9	control	13	23	9	0
7	1	0	1	5	1			1	9	control	8	6	1	0			12	control	4	19	21	1
8	1	0	1	5	1			1	12	control	3	6	6	0			15	control	0	14	19	12
9	1	0	1	5	1			1	15	control	0	8	4	3			18	control	0	7	14	24
10	1	0	1	6	1			1	18	control	0	4	5	6			21	control	0	12	14	19
11	1	0	1	6	1			1	21	control	0	3	5	7			24	control	5	15	19	5
12	1	0	1	4	1			1	24	control	1	5	6	2			27	control	12	22	8	0
13	1	0	1	4	1			1	27	control	3	7	2	0			30	control	9	22	4	0
14	1	0	1	3	1			1	30	control	1	10	0	0			0	injured	45	0	0	0
15	1	0	1	4	1			1	0	injured	15	0	0	0			3	injured	21	24	0	0
1	2	0	1	5	1			1	3	injured	9	6	0	0			6	injured	14	23	8	0
2	2	0	1	4	1			1	6	injured	7	8	0	0			9	injured	9	19	16	1
3	2	0	1	5	1			1	9	injured	6	5	4	0			12	injured	2	11	18	14
4	2	0	1	4	1			1	12	injured	2	5	5	3			15	injured	0	11	14	20
5	2	0	1	4	1			1	15	injured	0	4	5	6			18	injured	0	16	20	9
6	2	0	1	3	1			1	18	injured	0	7	5	3			21	injured	4	19	15	3
7	2	0	1	5	1			1	21	injured	2	5	4	0			24	injured	9	18	12	1
8	2	0	1	4	1			1	24	injured	4	4	2	0			27	injured	14	12	3	0
9	2	0	1	6	1			1	27	injured	3	1	0	0			30	injured	5	6	0	0
10	2	0	1	5	1			1	30	injured
11	2	0	1	5	1			2	0	control	15	0	0	0
12	2	0	1	4	1			2	3	control	9	6	0	0
13	2	0	1	5	1			2	6	control	6	9	0	0
14	2	0	1	4	1			2	9	control	4	8	3	0
15	2	0	1	5	1			2	12	control	0	9	6	0
1	3	0	1	4	1			2	15	control	0	2	7	6
2	3	0	1	5	1			2	18	control	0	2	5	8
3	3	0	1	3	1			2	21	control	0	6	6	3
4	3	0	1	4	1			2	24	control	4	8	3	0
5	3	0	1	5	1			2	27	control	6	8	1	0
6	3	0	1	4	1			2	30	control	3	5	1	0
7	3	0	1	3	1			2	0	injured	15	0	0	0
8	3	0	1	4	1			2	3	injured	8	7	0	0
9	3	0	1	4	1			2	6	injured	4	6	5	0
10	3	0	1	4	1			2	9	injured	1	8	6	0
11	3	0	1	5	1			2	12	injured	0	3	6	6
12	3	0	1	4	1			2	15	injured	0	4	5	6
13	3	0	1	5	1			2	18	injured	0	5	8	2
14	3	0	1	4	1			2	21	injured	2	8	5	0
15	3	0	1	6	1			2	24	injured	5	8	2	0
1	1	0	2	5	1			2	27	injured	5	5	1	0
2	1	0	2	4	1			2	30	injured	2	4	0	0
3	1	0	2	4	1			3	0	control	15	0	0	0
4	1	0	2	5	1			3	3	control	4	11	0	0
5	1	0	2	5	1			3	6	control	7	8	0	0
6	1	0	2	3	1			3	9	control	1	9	5	0
7	1	0	2	3	1			3	12	control	1	4	9	1
8	1	0	2	4	1			3	15	control	0	4	8	3
9	1	0	2	3	1			3	18	control	0	1	4	10
10	1	0	2	5	1			3	21	control	0	3	3	9
11	1	0	2	6	1			3	24	control	0	2	10	3
12	1	0	2	5	1			3	27	control	3	7	5	0
13	1	0	2	4	1			3	30	control	5	7	3	0
14	1	0	2	4	1			3	0	injured	15	0	0	0
15	1	0	2	3	1			3	3	injured	4	11	0	0
1	2	0	2	4	1			3	6	injured	3	9	3	0
2	2	0	2	6	1			3	9	injured	2	6	6	1
3	2	0	2	3	1			3	12	injured	0	3	7	5
4	2	0	2	3	1			3	15	injured	0	3	4	8
5	2	0	2	4	1			3	18	injured	0	4	7	4
6	2	0	2	5	1			3	21	injured	0	6	6	3
7	2	0	2	4	1			3	24	injured	0	6	8	1
8	2	0	2	5	1			3	27	injured	6	6	2	0
9	2	0	2	4	1			3	30	injured	3	2	0	0
10	2	0	2	4	1
11	2	0	2	3	1
12	2	0	2	5	1
13	2	0	2	4	1
14	2	0	2	6	1
15	2	0	2	4	1
1	3	0	2	4	1
2	3	0	2	5	1
3	3	0	2	4	1
4	3	0	2	6	1
5	3	0	2	5	1
6	3	0	2	5	1
7	3	0	2	4	1
8	3	0	2	5	1
9	3	0	2	4	1
10	3	0	2	4	1
11	3	0	2	5	1
12	3	0	2	4	1
13	3	0	2	5	1
14	3	0	2	3	1
15	3	0	2	4	1
1	1	3	1	5	1
2	1	3	1	5	1
3	1	3	1	4	1
4	1	3	1	5	2
5	1	3	1	3	1
6	1	3	1	3	1
7	1	3	1	4	2
8	1	3	1	5	1
9	1	3	1	6	1
10	1	3	1	3	1
11	1	3	1	4	2
12	1	3	1	5	1
13	1	3	1	3	1
14	1	3	1	4	1
15	1	3	1	5	2
1	2	3	1	4	1
2	2	3	1	4	1
3	2	3	1	5	1
4	2	3	1	4	2
5	2	3	1	4	1
6	2	3	1	5	1
7	2	3	1	4	2
8	2	3	1	5	1
9	2	3	1	4	2
10	2	3	1	5	2
11	2	3	1	4	1
12	2	3	1	5	1
13	2	3	1	4	1
14	2	3	1	6	2
15	2	3	1	3	2
1	3	3	1	4	2
2	3	3	1	3	1
3	3	3	1	4	2
4	3	3	1	4	2
5	3	3	1	3	1
6	3	3	1	5	2
7	3	3	1	6	2
8	3	3	1	3	1
9	3	3	1	3	2
10	3	3	1	5	2
11	3	3	1	6	2
12	3	3	1	5	2
13	3	3	1	5	1
14	3	3	1	4	2
15	3	3	1	3	2
1	1	3	2	5	1
2	1	3	2	4	1
3	1	3	2	4	1
4	1	3	2	3	2
5	1	3	2	5	1
6	1	3	2	5	2
7	1	3	2	3	2
8	1	3	2	3	2
9	1	3	2	3	1
10	1	3	2	6	1
11	1	3	2	6	1
12	1	3	2	4	2
13	1	3	2	4	2
14	1	3	2	5	1
15	1	3	2	5	1
1	2	3	2	3	2
2	2	3	2	4	1
3	2	3	2	5	2
4	2	3	2	4	2
5	2	3	2	5	1
6	2	3	2	4	2
7	2	3	2	4	1
8	2	3	2	5	1
9	2	3	2	4	1
10	2	3	2	5	1
11	2	3	2	4	2
12	2	3	2	5	1
13	2	3	2	4	2
14	2	3	2	4	2
15	2	3	2	4	1
1	3	3	2	4	2
2	3	3	2	4	2
3	3	3	2	4	1
4	3	3	2	5	2
5	3	3	2	4	2
6	3	3	2	4	2
7	3	3	2	5	2
8	3	3	2	4	2
9	3	3	2	4	1
10	3	3	2	6	2
11	3	3	2	5	2
12	3	3	2	3	2
13	3	3	2	4	1
14	3	3	2	3	1
15	3	3	2	2	2
1	1	6	1	5	1
2	1	6	1	6	1
3	1	6	1	5	1
4	1	6	1	3	2
5	1	6	1	3	1
6	1	6	1	7	1
7	1	6	1	5	2
8	1	6	1	4	1
9	1	6	1	4	1
10	1	6	1	4	2
11	1	6	1	3	2
12	1	6	1	3	1
13	1	6	1	5	1
14	1	6	1	6	1
15	1	6	1	3	2
1	2	6	1	5	1
2	2	6	1	4	2
3	2	6	1	4	2
4	2	6	1	5	2
5	2	6	1	4	1
6	2	6	1	5	1
7	2	6	1	3	2
8	2	6	1	4	2
9	2	6	1	5	1
10	2	6	1	4	2
11	2	6	1	5	2
12	2	6	1	4	2
13	2	6	1	4	1
14	2	6	1	4	2
15	2	6	1	5	1
1	1	6	2	3	1
2	1	6	2	3	1
3	1	6	2	5	2
4	1	6	2	5	2
5	1	6	2	4	2
6	1	6	2	5	1
7	1	6	2	4	1
8	1	6	2	3	1
9	1	6	2	5	2
10	1	6	2	5	1
11	1	6	2	6	2
12	1	6	2	4	1
13	1	6	2	3	2
14	1	6	2	5	2
15	1	6	2	4	2
1	2	6	2	4	2
2	2	6	2	5	1
3	2	6	2	3	2
4	2	6	2	4	1
5	2	6	2	5	1
6	2	6	2	4	2
7	2	6	2	5	2
8	2	6	2	4	3
9	2	6	2	3	2
10	2	6	2	3	3
11	2	6	2	4	2
12	2	6	2	5	1
13	2	6	2	4	3
14	2	6	2	5	3
15	2	6	2	4	3
1	3	6	1	5	2
2	3	6	1	4	1
3	3	6	1	5	2
4	3	6	1	3	2
5	3	6	1	3	1
6	3	6	1	5	2
7	3	6	1	3	1
8	3	6	1	6	3
9	3	6	1	5	1
10	3	6	1	4	1
11	3	6	1	5	2
12	3	6	1	3	3
13	3	6	1	4	1
14	3	6	1	5	2
15	3	6	1	4	2
1	3	6	2	3	1
2	3	6	2	4	2
3	3	6	2	4	2
4	3	6	2	3	1
5	3	6	2	7	3
6	3	6	2	5	3
7	3	6	2	4	2
8	3	6	2	4	2
9	3	6	2	4	3
10	3	6	2	3	1
11	3	6	2	3	2
12	3	6	2	5	2
13	3	6	2	6	2
14	3	6	2	3	2
15	3	6	2	3	2
1	1	9	1	5	1
2	1	9	1	6	1
3	1	9	1	5	2
4	1	9	1	3	2
5	1	9	1	3	1
6	1	9	1	5	2
7	1	9	1	6	3
8	1	9	1	5	1
9	1	9	1	3	1
10	1	9	1	3	2
11	1	9	1	3	2
12	1	9	1	5	1
13	1	9	1	6	1
14	1	9	1	6	1
15	1	9	1	5	2
1	2	9	1	5	2
2	2	9	1	4	2
3	2	9	1	4	1
4	2	9	1	5	2
5	2	9	1	4	2
6	2	9	1	5	3
7	2	9	1	4	2
8	2	9	1	5	1
9	2	9	1	4	1
10	2	9	1	5	2
11	2	9	1	5	3
12	2	9	1	5	1
13	2	9	1	4	2
14	2	9	1	3	3
15	2	9	1	4	2
1	3	9	1	5	2
2	3	9	1	6	3
3	3	9	1	5	2
4	3	9	1	5	2
5	3	9	1	4	1
6	3	9	1	3	2
7	3	9	1	4	2
8	3	9	1	4	3
9	3	9	1	4	3
10	3	9	1	5	2
11	3	9	1	6	2
12	3	9	1	6	2
13	3	9	1	4	3
14	3	9	1	4	2
15	3	9	1	3	3
1	1	9	2	4	2
2	1	9	2	5	2
3	1	9	2	4	1
4	1	9	2	5	1
5	1	9	2	4	3
6	1	9	2	4	3
7	1	9	2	3	1
8	1	9	2	5	1
9	1	9	2	4	2
10	1	9	2	6	3
11	1	9	2	5	1
12	1	9	2	5	2
13	1	9	2	4	1
14	1	9	2	5	2
15	1	9	2	4	3
1	2	9	2	5	2
2	2	9	2	4	3
3	2	9	2	5	3
4	2	9	2	3	2
5	2	9	2	4	1
6	2	9	2	5	2
7	2	9	2	4	3
8	2	9	2	3	2
9	2	9	2	4	2
10	2	9	2	4	2
11	2	9	2	4	3
12	2	9	2	5	3
13	2	9	2	4	2
14	2	9	2	5	3
15	2	9	2	4	2
1	3	9	2	6	2
2	3	9	2	5	2
3	3	9	2	4	3
4	3	9	2	4	3
5	3	9	2	5	2
6	3	9	2	5	3
7	3	9	2	3	1
8	3	9	2	3	4
9	3	9	2	4	2
10	3	9	2	3	2
11	3	9	2	5	1
12	3	9	2	6	3
13	3	9	2	5	3
14	3	9	2	4	3
15	3	9	2	4	2
1	1	12	1	3	1
2	1	12	1	4	1
3	1	12	1	6	2
4	1	12	1	3	2
5	1	12	1	3	3
6	1	12	1	4	2
7	1	12	1	5	2
8	1	12	1	4	3
9	1	12	1	5	3
10	1	12	1	4	1
11	1	12	1	4	2
12	1	12	1	3	2
13	1	12	1	5	3
14	1	12	1	4	3
15	1	12	1	6	3
1	2	12	1	4	2
2	2	12	1	4	2
3	2	12	1	5	3
4	2	12	1	4	2
5	2	12	1	6	2
6	2	12	1	5	3
7	2	12	1	5	3
8	2	12	1	4	2
9	2	12	1	5	2
10	2	12	1	4	3
11	2	12	1	4	3
12	2	12	1	5	2
13	2	12	1	4	2
14	2	12	1	5	2
15	2	12	1	3	3
1	3	12	1	4	4
2	3	12	1	5	3
3	3	12	1	5	3
4	3	12	1	4	3
5	3	12	1	5	2
6	3	12	1	3	2
7	3	12	1	3	3
8	3	12	1	4	3
9	3	12	1	5	1
10	3	12	1	6	2
11	3	12	1	3	2
12	3	12	1	4	3
13	3	12	1	5	3
14	3	12	1	3	3
15	3	12	1	4	3
1	1	12	2	5	2
2	1	12	2	4	2
3	1	12	2	4	3
4	1	12	2	5	3
5	1	12	2	4	1
6	1	12	2	4	4
7	1	12	2	5	1
8	1	12	2	4	2
9	1	12	2	5	2
10	1	12	2	4	3
11	1	12	2	5	3
12	1	12	2	4	2
13	1	12	2	5	4
14	1	12	2	4	3
15	1	12	2	6	4
1	2	12	2	3	3
2	2	12	2	4	2
3	2	12	2	3	4
4	2	12	2	4	4
5	2	12	2	4	3
6	2	12	2	3	4
7	2	12	2	5	3
8	2	12	2	6	2
9	2	12	2	3	3
10	2	12	2	3	3
11	2	12	2	5	4
12	2	12	2	6	4
13	2	12	2	5	4
14	2	12	2	5	3
15	2	12	2	4	2
1	3	12	2	3	4
2	3	12	2	5	3
3	3	12	2	4	3
4	3	12	2	4	4
5	3	12	2	3	2
6	3	12	2	5	4
7	3	12	2	5	3
8	3	12	2	3	3
9	3	12	2	3	2
10	3	12	2	3	2
11	3	12	2	6	3
12	3	12	2	6	4
13	3	12	2	4	4
14	3	12	2	4	3
15	3	12	2	5	3
1	1	15	1	5	2
2	1	15	1	3	2
3	1	15	1	4	3
4	1	15	1	5	2
5	1	15	1	4	4
6	1	15	1	5	2
7	1	15	1	4	3
8	1	15	1	4	3
9	1	15	1	5	4
10	1	15	1	4	2
11	1	15	1	5	2
12	1	15	1	4	3
13	1	15	1	5	2
14	1	15	1	4	4
15	1	15	1	4	2
1	2	15	1	4	3
2	2	15	1	4	3
3	2	15	1	4	2
4	2	15	1	4	3
5	2	15	1	5	4
6	2	15	1	4	4
7	2	15	1	4	3
8	2	15	1	5	2
9	2	15	1	4	4
10	2	15	1	4	4
11	2	15	1	6	3
12	2	15	1	5	4
13	2	15	1	3	3
14	2	15	1	4	4
15	2	15	1	3	3
1	3	15	1	2	3
2	3	15	1	5	3
3	3	15	1	6	2
4	3	15	1	5	3
5	3	15	1	3	3
6	3	15	1	3	3
7	3	15	1	7	4
8	3	15	1	5	2
9	3	15	1	4	3
10	3	15	1	4	4
11	3	15	1	4	2
12	3	15	1	3	4
13	3	15	1	3	3
14	3	15	1	5	3
15	3	15	1	6	2
1	1	15	2	3	2
2	1	15	2	5	3
3	1	15	2	4	3
4	1	15	2	4	2
5	1	15	2	5	4
6	1	15	2	4	4
7	1	15	2	5	2
8	1	15	2	3	3
9	1	15	2	4	3
10	1	15	2	5	4
11	1	15	2	4	4
12	1	15	2	5	3
13	1	15	2	4	4
14	1	15	2	4	4
15	1	15	2	4	2
1	2	15	2	5	3
2	2	15	2	3	4
3	2	15	2	3	2
4	2	15	2	5	2
5	2	15	2	5	3
6	2	15	2	4	4
7	2	15	2	5	3
8	2	15	2	4	3
9	2	15	2	3	4
10	2	15	2	5	4
11	2	15	2	5	3
12	2	15	2	6	4
13	2	15	2	4	2
14	2	15	2	3	2
15	2	15	2	5	4
1	3	15	2	4	2
2	3	15	2	4	3
3	3	15	2	5	4
4	3	15	2	3	4
5	3	15	2	4	3
6	3	15	2	5	4
7	3	15	2	4	3
8	3	15	2	5	4
9	3	15	2	4	4
10	3	15	2	3	3
11	3	15	2	3	2
12	3	15	2	4	2
13	3	15	2	5	4
14	3	15	2	4	4
15	3	15	2	5	4
1	1	18	1	4	4
2	1	18	1	5	4
3	1	18	1	4	3
4	1	18	1	5	4
5	1	18	1	3	2
6	1	18	1	3	2
7	1	18	1	3	4
8	1	18	1	3	3
9	1	18	1	5	3
10	1	18	1	6	4
11	1	18	1	6	3
12	1	18	1	5	4
13	1	18	1	5	3
14	1	18	1	4	2
15	1	18	1	4	2
1	2	18	1	5	4
2	2	18	1	4	4
3	2	18	1	5	3
4	2	18	1	4	3
5	2	18	1	5	4
6	2	18	1	4	2
7	2	18	1	5	4
8	2	18	1	5	3
9	2	18	1	5	4
10	2	18	1	4	4
11	2	18	1	3	2
12	2	18	1	4	4
13	2	18	1	5	3
14	2	18	1	6	3
15	2	18	1	5	4
1	3	18	1	5	3
2	3	18	1	4	4
3	3	18	1	3	4
4	3	18	1	4	2
5	3	18	1	4	4
6	3	18	1	4	4
7	3	18	1	5	3
8	3	18	1	6	4
9	3	18	1	6	4
10	3	18	1	4	4
11	3	18	1	4	3
12	3	18	1	3	4
13	3	18	1	4	4
14	3	18	1	5	4
15	3	18	1	4	3
1	1	18	2	5	4
2	1	18	2	4	3
3	1	18	2	4	3
4	1	18	2	3	2
5	1	18	2	5	2
6	1	18	2	4	3
7	1	18	2	6	2
8	1	18	2	5	4
9	1	18	2	5	2
10	1	18	2	4	2
11	1	18	2	5	3
12	1	18	2	4	3
13	1	18	2	5	2
14	1	18	2	4	4
15	1	18	2	5	2
1	2	18	2	3	3
2	2	18	2	4	2
3	2	18	2	5	2
4	2	18	2	4	4
5	2	18	2	3	3
6	2	18	2	4	3
7	2	18	2	4	2
8	2	18	2	4	3
9	2	18	2	5	3
10	2	18	2	4	3
11	2	18	2	5	4
12	2	18	2	4	3
13	2	18	2	6	2
14	2	18	2	5	2
15	2	18	2	4	3
1	3	18	2	4	2
2	3	18	2	5	3
3	3	18	2	5	4
4	3	18	2	3	3
5	3	18	2	3	2
6	3	18	2	4	2
7	3	18	2	3	3
8	3	18	2	5	4
9	3	18	2	6	3
10	3	18	2	5	2
11	3	18	2	4	4
12	3	18	2	4	3
13	3	18	2	3	3
14	3	18	2	4	3
15	3	18	2	6	4
1	1	21	1	3	4
2	1	21	1	3	4
3	1	21	1	4	3
4	1	21	1	5	4
5	1	21	1	4	3
6	1	21	1	5	2
7	1	21	1	4	2
8	1	21	1	4	3
9	1	21	1	3	4
10	1	21	1	5	4
11	1	21	1	4	3
12	1	21	1	6	4
13	1	21	1	4	2
14	1	21	1	4	3
15	1	21	1	5	4
1	2	21	1	4	2
2	2	21	1	6	3
3	2	21	1	5	2
4	2	21	1	5	4
5	2	21	1	4	2
6	2	21	1	5	4
7	2	21	1	4	4
8	2	21	1	4	2
9	2	21	1	5	3
10	2	21	1	4	3
11	2	21	1	5	2
12	2	21	1	3	3
13	2	21	1	4	3
14	2	21	1	5	3
15	2	21	1	5	2
1	3	21	1	4	2
2	3	21	1	5	3
3	3	21	1	3	4
4	3	21	1	3	4
5	3	21	1	4	3
6	3	21	1	5	4
7	3	21	1	6	4
8	3	21	1	3	4
9	3	21	1	4	4
10	3	21	1	5	4
11	3	21	1	3	4
12	3	21	1	4	3
13	3	21	1	5	4
14	3	21	1	4	2
15	3	21	1	4	2
1	1	21	2	5	3
2	1	21	2	4	2
3	1	21	2	4	3
4	1	21	2	5	1
5	1	21	2	4	2
6	1	21	2	5	2
7	1	21	2	4	3
8	1	21	2	5	1
9	1	21	2	4	2
10	1	21	2	5	2
11	1	21	2	4	3
1	2	21	2	6	2
2	2	21	2	3	3
3	2	21	2	4	2
4	2	21	2	3	2
5	2	21	2	4	3
6	2	21	2	4	2
7	2	21	2	3	2
8	2	21	2	5	1
9	2	21	2	6	2
10	2	21	2	3	3
11	2	21	2	3	3
12	2	21	2	5	3
13	2	21	2	6	2
14	2	21	2	5	2
15	2	21	2	5	1
1	3	21	2	4	2
2	3	21	2	3	2
3	3	21	2	5	3
4	3	21	2	4	2
5	3	21	2	4	4
6	3	21	2	3	4
7	3	21	2	5	3
8	3	21	2	5	3
9	3	21	2	3	2
10	3	21	2	3	3
11	3	21	2	3	4
12	3	21	2	6	3
13	3	21	2	6	3
14	3	21	2	4	2
15	3	21	2	4	2
1	1	24	1	5	3
2	1	24	1	5	4
3	1	24	1	3	2
4	1	24	1	4	2
5	1	24	1	5	1
6	1	24	1	4	2
7	1	24	1	5	3
8	1	24	1	4	3
9	1	24	1	4	4
10	1	24	1	5	3
11	1	24	1	4	3
12	1	24	1	5	2
13	1	24	1	4	2
14	1	24	1	5	3
1	2	24	1	4	2
2	2	24	1	4	2
3	2	24	1	4	3
4	2	24	1	4	3
5	2	24	1	4	2
6	2	24	1	4	2
7	2	24	1	5	3
8	2	24	1	4	1
9	2	24	1	4	2
10	2	24	1	5	1
11	2	24	1	4	1
12	2	24	1	4	2
13	2	24	1	6	2
14	2	24	1	5	1
15	2	24	1	3	2
1	3	24	1	4	2
2	3	24	1	3	3
3	3	24	1	6	3
4	3	24	1	5	3
5	3	24	1	4	3
6	3	24	1	4	4
7	3	24	1	4	3
8	3	24	1	5	2
9	3	24	1	3	3
10	3	24	1	3	3
11	3	24	1	5	3
12	3	24	1	5	4
13	3	24	1	4	4
14	3	24	1	5	3
15	3	24	1	4	3
1	1	24	2	3	1
2	1	24	2	5	2
3	1	24	2	5	2
4	1	24	2	6	3
5	1	24	2	4	1
6	1	24	2	3	1
7	1	24	2	5	2
8	1	24	2	4	3
9	1	24	2	4	1
10	1	24	2	5	2
1	2	24	2	3	2
2	2	24	2	4	2
3	2	24	2	5	1
4	2	24	2	4	2
5	2	24	2	5	3
6	2	24	2	4	3
7	2	24	2	3	2
8	2	24	2	3	2
9	2	24	2	4	2
10	2	24	2	5	1
11	2	24	2	4	1
12	2	24	2	5	2
13	2	24	2	4	1
14	2	24	2	5	2
15	2	24	2	4	1
1	3	24	2	5	2
2	3	24	2	3	3
3	3	24	2	3	2
4	3	24	2	3	3
5	3	24	2	3	2
6	3	24	2	5	3
7	3	24	2	6	3
8	3	24	2	6	3
9	3	24	2	5	4
10	3	24	2	5	3
11	3	24	2	4	3
12	3	24	2	4	3
13	3	24	2	5	2
14	3	24	2	4	2
15	3	24	2	5	2
1	1	27	1	4	2
2	1	27	1	5	3
3	1	27	1	4	2
4	1	27	1	5	2
5	1	27	1	5	1
6	1	27	1	5	2
7	1	27	1	4	2
8	1	27	1	3	3
9	1	27	1	4	2
10	1	27	1	5	1
11	1	27	1	6	1
12	1	27	1	5	2
1	2	27	1	5	1
2	2	27	1	4	2
3	2	27	1	3	2
4	2	27	1	4	2
5	2	27	1	4	1
6	2	27	1	4	3
7	2	27	1	5	2
8	2	27	1	6	2
9	2	27	1	6	2
10	2	27	1	4	1
11	2	27	1	4	2
12	2	27	1	3	1
13	2	27	1	4	1
14	2	27	1	5	1
15	2	27	1	4	2
1	3	27	1	5	2
2	3	27	1	4	3
3	3	27	1	4	1
4	3	27	1	3	2
5	3	27	1	5	3
6	3	27	1	4	3
7	3	27	1	6	1
8	3	27	1	5	2
9	3	27	1	5	3
10	3	27	1	4	1
11	3	27	1	5	2
12	3	27	1	4	2
13	3	27	1	5	2
14	3	27	1	4	2
15	3	27	1	5	3
1	1	27	2	3	1
2	1	27	2	4	1
3	1	27	2	5	2
4	1	27	2	4	1
1	2	27	2	3	2
2	2	27	2	4	2
3	2	27	2	4	1
4	2	27	2	4	1
5	2	27	2	5	1
6	2	27	2	4	2
7	2	27	2	4	3
8	2	27	2	5	2
9	2	27	2	4	2
10	2	27	2	6	1
11	2	27	2	4	1
1	3	27	2	5	2
2	3	27	2	4	3
3	3	27	2	6	1
4	3	27	2	4	1
5	3	27	2	3	2
6	3	27	2	4	2
7	3	27	2	3	1
8	3	27	2	4	1
9	3	27	2	3	2
10	3	27	2	4	1
11	3	27	2	4	3
12	3	27	2	4	1
13	3	27	2	5	2
14	3	27	2	6	2
1	1	30	1	5	2
2	1	30	1	4	2
3	1	30	1	4	1
4	1	30	1	4	2
5	1	30	1	5	2
6	1	30	1	4	2
7	1	30	1	5	2
8	1	30	1	4	2
9	1	30	1	6	2
10	1	30	1	4	2
11	1	30	1	5	2
1	2	30	1	4	1
2	2	30	1	6	1
3	2	30	1	4	2
4	2	30	1	3	2
5	2	30	1	4	3
6	2	30	1	3	2
7	2	30	1	4	2
8	2	30	1	4	1
9	2	30	1	3	2
1	3	30	1	5	2
2	3	30	1	6	3
3	3	30	1	3	2
4	3	30	1	3	2
5	3	30	1	5	1
6	3	30	1	2	1
7	3	30	1	5	3
8	3	30	1	4	2
9	3	30	1	5	2
10	3	30	1	4	1
11	3	30	1	3	1
12	3	30	1	5	2
13	3	30	1	4	1
14	3	30	1	6	3
15	3	30	1	5	2
1	2	30	2	4	2
2	2	30	2	4	1
3	2	30	2	5	2
4	2	30	2	4	2
5	2	30	2	6	2
6	2	30	2	5	1
1	3	30	2	4	2
2	3	30	2	5	2
3	3	30	2	3	1
4	3	30	2	4	1
5	3	30	2	5	1
